# Supplementary material for: Putative Causal Variants Are Enriched in Annotated Functional Regions From Six Bovine Tissues
Source: Front Genet. 2021 Jun 23;12:664379. doi: 10.3389/fgene.2021.664379 (PMC8260860; doi:10.3389/fgene.2021.664379)
Supplement: Supplementary Table 2 — Summary data for each ChIP-seq library. Information on the number of mapped reads, quality and coverage of the genome for each ChIP-seq dataset. [file Table_2.XLSX]

## Sheet: Sheet1
Supplementary Table 2. Summary data for each ChIP-seq library. Information on the number of mapped reads, quality and coverage of the genome for each ChIP-seq dataset.
Library	Sample	Tissue	Mark	NonRedudantFraction	MappedReadsFiltered	PCRBottleneckingCoefficient	JS Distance	Synthetic JS Distance	NSC	RSC	# of peaks	% of genome	Average Size of Peak
BTA-DEDJTR-2181Batch1-Heart-ChIPH3K27ac	2181	Heart	H3K27ac	0.944671	128899839	0.186084	0.396276	0.504185	1.19826	1.01377	199625	7.22731	966.674
BTA-DEDJTR-2181Batch2-Heart-ChIPCTCF	2181	Heart	CTCF	0.270429	68869047	0.244952	0.322354	0.469831	1.33497	0.992878	396292	6.09632	410.744
BTA-DEDJTR-2181Batch2-Heart-ChIPH3K27Me3	2181	Heart	H3K27Me3	0.921265	72461214	0.23229	0.392799	0.53334	1.25791	0.995974	400318	15.602	1040.62
BTA-DEDJTR-2181Batch2-Heart-ChIPH3K4Me1	2181	Heart	H3K4Me1	0.960214	76053723	0.231345	0.365972	0.499211	1.17405	1.00406	401093	18.5186	1232.77
BTA-DEDJTR-2181Batch2-Heart-ChIPH3K4Me3	2181	Heart	H3K4Me3	0.784438	80402903	0.286977	0.622191	0.708845	3.76545	1.05858	31303	1.19422	1018.63
BTA-DEDJTR-6819Batch1-Heart-ChIPH3K27ac	6819	Heart	H3K27ac	0.930684	166009640	0.157112	0.41719	0.521499	1.20882	1.00659	279949	7.97138	760.279
BTA-DEDJTR-6819Batch2-Heart-ChIPCTCF	6819	Heart	CTCF	0.267678	24847326	0.400662	0.277718	0.42434	1.40553	0.892933	66730	1.04241	417.094
BTA-DEDJTR-6819Batch2-Heart-ChIPH3K27Me3	6819	Heart	H3K27Me3	0.848665	87176968	0.22621	0.333135	0.481854	1.14609	0.725525	391614	17.6635	1204.3
BTA-DEDJTR-6819Batch2-Heart-ChIPH3K4Me1	6819	Heart	H3K4Me1	0.93148	99965768	0.229564	0.36208	0.501073	1.12899	1.03523	266680	21.3381	2136.4
BTA-DEDJTR-6819Batch2-Heart-ChIPH3K4Me3	6819	Heart	H3K4Me3	0.510845	58632269	0.3356	0.457112	0.571489	1.99292	1.05433	46291	1.59691	921.091
BTA-DEDJTR-DaisyBatch1-Heart-ChIPH3K4Me1	Daisy	Heart	H3K4Me1	0.967068	83209356	0.213121	0.303779	0.468757	1.16278	1.31082	426497	22.205	1390.12
BTA-DEDJTR-DaisyBatch1-Heart-ChIPH3K4Me3	Daisy	Heart	H3K4Me3	0.937185	106938127	0.223547	0.333192	0.501439	1.17252	1.26813	418703	10.6896	681.67
BTA-DEDJTR-DaisyBatch2-Heart-ChIPCTCF	Daisy	Heart	CTCF	0.731827	89537651	0.201856	0.341591	0.49134	1.32404	1.03972	418445	6.28769	401.21
BTA-DEDJTR-DaisyBatch2-Heart-ChIPH3K27ac	Daisy	Heart	H3K27ac	0.944917	62321286	0.258918	0.48418	0.599746	1.53098	1.05755	186771	4.63863	663.13
BTA-DEDJTR-DaisyBatch3-Heart-ChIPH3K27Me3	Daisy	Heart	H3K27Me3	0.932182	77276334	0.216336	0.324838	0.485327	1.19184	0.97774	434831	17.539	1076.97
BTA-DEDJTR-2181Batch1-Kidney-ChIPH3K27ac	2181	Kidney	H3K27ac	0.859338	106771852	0.231352	0.449655	0.567529	1.28948	1.12856	355711	9.56825	718.214
BTA-DEDJTR-2181Batch1-Kidney-ChIPH3K4Me1	2181	Kidney	H3K4Me1	0.871398	109199413	0.19884	0.350945	0.48965	1.14341	1.19961	504832	22.3646	1182.86
BTA-DEDJTR-2181Batch1-Kidney-ChIPH3K4Me3	2181	Kidney	H3K4Me3	0.846289	83866255	0.221597	0.381616	0.520987	1.33026	1.13012	359693	6.84651	508.225
BTA-DEDJTR-2181Batch2-Kidney-ChIPCTCF	2181	Kidney	CTCF	0.898646	125979339	0.186833	0.323488	0.4778	1.20106	1.05598	670507	10.6734	425.027
BTA-DEDJTR-2181Batch2-Kidney-ChIPH3K27Me3	2181	Kidney	H3K27Me3	0.781862	96432253	0.201611	0.324393	0.478397	1.14508	1.01252	491425	20.8027	1130.27
BTA-DEDJTR-6819Batch1-Kidney-ChIPH3K27ac	6819	Kidney	H3K27ac	0.831518	143880898	0.219102	0.463948	0.582409	1.26806	1.1497	268804	9.9409	987.435
BTA-DEDJTR-6819Batch1-Kidney-ChIPH3K4Me1	6819	Kidney	H3K4Me1	0.860421	88108208	0.215824	0.367538	0.502708	1.17444	1.22576	420210	21.5796	1371.19
BTA-DEDJTR-6819Batch1-Kidney-ChIPH3K4Me3	6819	Kidney	H3K4Me3	0.8313	112271644	0.202572	0.383675	0.52417	1.28664	1.12535	549472	9.71704	472.179
BTA-DEDJTR-6819Batch2-Kidney-ChIPCTCF	6819	Kidney	CTCF	0.899893	146978419	0.182	0.352051	0.488314	1.15582	1.05781	790188	14.8356	501.296
BTA-DEDJTR-6819Batch2-Kidney-ChIPH3K27Me3	6819	Kidney	H3K27Me3	0.72204	122208990	0.194402	0.356657	0.49324	1.12867	1.03597	543138	24.3744	1198.24
BTA-DEDJTR-DaisyBatch1-Kidney-ChIPH3K4Me1	Daisy	Kidney	H3K4Me1	0.96001	114714137	0.19523	0.354381	0.498578	1.16706	1.2523	497956	21.1474	1133.93
BTA-DEDJTR-DaisyBatch1-Kidney-ChIPH3K4Me3	Daisy	Kidney	H3K4Me3	0.954963	80619505	0.216268	0.33953	0.496962	1.36151	1.16721	254046	4.61478	485.018
BTA-DEDJTR-DaisyBatch2-Kidney-ChIPCTCF	Daisy	Kidney	CTCF	0.938574	94150252	0.22789	0.445415	0.564529	1.64662	1.2053	171192	3.29809	514.396
BTA-DEDJTR-2181Batch1-Liver-ChIPH3K27ac	2181	Liver	H3K27ac	0.871605	243737878	0.15742	0.435543	0.55828	1.27899	1.02868	809523	13.6618	450.608
BTA-DEDJTR-2181Batch1-Liver-ChIPH3K27Me3	2181	Liver	H3K27Me3	0.881532	201734816	0.161021	0.349789	0.490326	1.1417	1.12709	790280	25.4667	860.418
BTA-DEDJTR-2181Batch1-Liver-ChIPH3K4Me1	2181	Liver	H3K4Me1	0.862632	204061961	0.178448	0.441207	0.560815	1.20749	1.05143	589320	19.6776	891.536
BTA-DEDJTR-2181Batch1-Liver-ChIPH3K4Me3	2181	Liver	H3K4Me3	0.854513	254038108	0.157123	0.45716	0.580312	1.37215	1.06266	871452	13.873	425.055
BTA-DEDJTR-2181Batch2-Liver-ChIPCTCF	2181	Liver	CTCF	0.761629	26357878	0.261786	0.281815	0.423488	1.47362	1.59608	140088	1.81225	345.41
BTA-DEDJTR-6819Batch1-Liver-ChIPH3K27ac	6819	Liver	H3K27ac	0.884025	270396945	0.147839	0.471849	0.58283	1.3324	1.03859	804379	13.118	435.436
BTA-DEDJTR-6819Batch1-Liver-ChIPH3K27Me3	6819	Liver	H3K27Me3	0.802942	201374820	0.154734	0.353596	0.487191	1.13705	1.08198	806019	25.9858	860.815
BTA-DEDJTR-6819Batch1-Liver-ChIPH3K4Me1	6819	Liver	H3K4Me1	0.891814	242597232	0.140983	0.414591	0.532762	1.18651	1.0434	708051	22.1026	833.485
BTA-DEDJTR-6819Batch1-Liver-ChIPH3K4Me3	6819	Liver	H3K4Me3	0.886963	177780267	0.161696	0.444644	0.563814	1.48975	1.03754	839649	11.9415	379.735
BTA-DEDJTR-6819Batch2-Liver-ChIPCTCF	6819	Liver	CTCF	0.835954	77862658	0.166969	0.322002	0.452498	1.20526	1.01333	676129	8.63494	340.995
BTA-DEDJTR-DaisyBatch1-Liver-ChIPH3K27ac	Daisy	Liver	H3K27ac	0.913422	141690024	0.195713	0.440257	0.544382	1.3645	1.02035	719201	11.6118	431.091
BTA-DEDJTR-DaisyBatch1-Liver-ChIPH3K27Me3	Daisy	Liver	H3K27Me3	0.833836	185489916	0.165224	0.393597	0.506062	1.16267	1.06608	760079	23.5065	825.748
BTA-DEDJTR-DaisyBatch1-Liver-ChIPH3K4Me1	Daisy	Liver	H3K4Me1	0.846181	154131653	0.173753	0.47124	0.566463	1.2698	1.00611	558346	17.6386	843.491
BTA-DEDJTR-DaisyBatch1-Liver-ChIPH3K4Me3	Daisy	Liver	H3K4Me3	0.854135	316216350	0.185905	0.557915	0.651137	1.51683	1.12439	762038	11.6435	407.967
BTA-DEDJTR-DaisyBatch2-Liver-ChIPCTCF	Daisy	Liver	CTCF	0.50053	50075179	0.188135	0.362908	0.47956	1.31542	1.01301	482404	7.11351	393.724
BTA-DEDJTR-2181Batch1-Lung-ChIPH3K27ac	2181	Lung	H3K27ac	0.85756	110366149	0.216216	0.444151	0.566417	1.39213	1.09889	399503	8.5969	574.566
BTA-DEDJTR-2181Batch1-Lung-ChIPH3K4Me1	2181	Lung	H3K4Me1	0.855554	94250517	0.207769	0.335243	0.480857	1.17684	1.24676	519756	23.4527	1204.79
BTA-DEDJTR-2181Batch1-Lung-ChIPH3K4Me3	2181	Lung	H3K4Me3	0.836112	86738237	0.220979	0.36836	0.516155	1.36542	1.14161	346306	5.9647	459.883
BTA-DEDJTR-2181Batch2-Lung-ChIPCTCF	2181	Lung	CTCF	0.888915	150406026	0.17953	0.357847	0.501137	1.20773	1.10092	663774	9.85604	396.461
BTA-DEDJTR-2181Batch2-Lung-ChIPH3K27Me3	2181	Lung	H3K27Me3	0.844788	73588397	0.208854	0.298844	0.450769	1.15207	1.00085	488323	21.3471	1167.21
BTA-DEDJTR-6819Batch1-Lung-ChIPH3K27ac	6819	Lung	H3K27ac	0.85399	120505664	0.202589	0.40251	0.538472	1.2892	1.11839	462495	9.78247	564.755
BTA-DEDJTR-6819Batch1-Lung-ChIPH3K4Me1	6819	Lung	H3K4Me1	0.889471	79508311	0.204661	0.276306	0.435197	1.14663	1.27883	430308	23.0551	1430.56
BTA-DEDJTR-6819Batch1-Lung-ChIPH3K4Me3	6819	Lung	H3K4Me3	0.885707	64200785	0.233872	0.32727	0.480948	1.32411	1.08808	251373	4.20614	446.769
BTA-DEDJTR-6819Batch2-Lung-ChIPCTCF	6819	Lung	CTCF	0.89137	135846926	0.186567	0.393506	0.524407	1.28734	1.09349	593321	8.01905	360.871
BTA-DEDJTR-6819Batch2-Lung-ChIPH3K27Me3	6819	Lung	H3K27Me3	0.801784	97746358	0.205132	0.335815	0.474048	1.13719	1.00807	506750	23.4322	1234.64
BTA-DEDJTR-DaisyBatch1-Lung-ChIPH3K4Me1	Daisy	Lung	H3K4Me1	0.968376	100460785	0.208889	0.343632	0.487445	1.17535	1.3286	429904	20.4106	1267.66
BTA-DEDJTR-DaisyBatch1-Lung-ChIPH3K4Me3	Daisy	Lung	H3K4Me3	0.949283	80555040	0.235589	0.387026	0.533892	1.50259	1.13647	211243	4.1721	527.34
BTA-DEDJTR-DaisyBatch2-Lung-ChIPCTCF	Daisy	Lung	CTCF	0.893488	82063887	0.268098	0.424643	0.54678	1.64177	1.12124	113646	2.06296	484.679
BTA-DEDJTR-2181Batch1-MG-ChIPH3K27ac	2181	MG	H3K27ac	0.822681	178852922	0.203381	0.447251	0.572989	1.3411	1.05272	606468	10.8576	478.018
BTA-DEDJTR-2181Batch1-MG-ChIPH3K27Me3	2181	MG	H3K27Me3	0.78372	164069306	0.1971	0.389305	0.535678	1.16046	1.11959	638440	22.1695	927.16
BTA-DEDJTR-2181Batch1-MG-ChIPH3K4Me1	2181	MG	H3K4Me1	0.880785	190653369	0.188632	0.426804	0.557899	1.17827	1.02512	564359	19.0061	899.2
BTA-DEDJTR-2181Batch1-MG-ChIPH3K4Me3	2181	MG	H3K4Me3	0.87983	189507867	0.191713	0.503905	0.624295	1.62281	1.05279	606140	10.2336	450.791
BTA-DEDJTR-2181Batch2-MG-ChIPCTCF	2181	MG	CTCF	0.902634	67457046	0.197759	0.390617	0.499056	1.25843	1.07898	578831	9.85955	454.803
BTA-DEDJTR-6819Batch1-MG-ChIPH3K27ac	6819	MG	H3K27ac	0.900544	156828028	0.234715	0.580295	0.663974	1.67422	1.07287	422883	8.35543	527.554
BTA-DEDJTR-6819Batch1-MG-ChIPH3K27Me3	6819	MG	H3K27Me3	0.784539	153945770	0.17293	0.389628	0.500599	1.16494	1.00755	712832	22.5226	843.625
BTA-DEDJTR-6819Batch1-MG-ChIPH3K4Me1	6819	MG	H3K4Me1	0.880907	126017179	0.18778	0.377138	0.480758	1.14127	1.02355	572705	18.9298	882.538
BTA-DEDJTR-6819Batch1-MG-ChIPH3K4Me3	6819	MG	H3K4Me3	0.794966	168239542	0.24284	0.57953	0.666381	1.911	1.06654	469681	8.63664	490.976
BTA-DEDJTR-6819Batch2-MG-ChIPCTCF	6819	MG	CTCF	0.770088	80510009	0.179434	0.387172	0.502528	1.22926	1.06503	643496	11.1074	460.876
BTA-DEDJTR-DaisyBatch2-MG-ChIPCTCF	Daisy	MG	CTCF	0.859533	78901773	0.195074	0.3821	0.489007	1.23771	1.06459	667225	9.83449	393.548
BTA-DEDJTR-DaisyBatch9-MG-ChIPH3K27ac	Daisy	MG	H3K27ac	0.75004	210386639	0.186095	0.488753	0.588705	1.38601	1.05518	689211	11.405	441.838
BTA-DEDJTR-DaisyBatch9-MG-ChIPH3K27Me3	Daisy	MG	H3K27Me3	0.857969	197579583	0.163137	0.389671	0.505558	1.15844	1.09635	781675	24.7081	843.979
BTA-DEDJTR-DaisyBatch9-MG-ChIPH3K4Me1	Daisy	MG	H3K4Me1	0.9266	144359948	0.189432	0.378486	0.49172	1.14887	1.07912	641233	23.2458	967.935
BTA-DEDJTR-DaisyBatch9-MG-ChIPH3K4Me3	Daisy	MG	H3K4Me3	0.888864	178236759	0.185714	0.501166	0.604153	1.62606	1.05154	690930	10.3434	399.711
BTA-DEDJTR-2181Batch1-Spleen-ChIPH3K4Me1	2181	Spleen	H3K4Me1	0.961652	90792897	0.213966	0.359996	0.507811	1.19124	1.2352	435900	21.4809	1315.78
BTA-DEDJTR-2181Batch1-Spleen-ChIPH3K4Me3	2181	Spleen	H3K4Me3	0.931248	82283881	0.220907	0.365336	0.518768	1.32361	1.20298	349376	6.69753	511.847
BTA-DEDJTR-2181Batch2-Spleen-ChIPCTCF	2181	Spleen	CTCF	0.504696	56792552	0.255282	0.271946	0.395097	1.3064	1.06686	59884	0.994093	443.236
BTA-DEDJTR-2181Batch2-Spleen-ChIPH3K27ac	2181	Spleen	H3K27ac	0.90889	230831473	0.151662	0.418483	0.521429	1.16908	1.12669	624632	13.7303	586.913
BTA-DEDJTR-2181Batch4-Spleen-ChIPH3K27Me3	2181	Spleen	H3K27Me3	0.953048	86602570	0.204447	0.273068	0.445113	1.13669	0.975396	474066	18.6866	1052.47
BTA-DEDJTR-6819Batch2-Spleen-ChIPCTCF	6819	Spleen	CTCF	0.797202	101778428	0.170375	0.302742	0.433307	1.23217	1.0221	339568	3.49342	274.69
BTA-DEDJTR-6819Batch2-Spleen-ChIPH3K27ac	6819	Spleen	H3K27ac	0.930555	208690012	0.17909	0.483418	0.583009	1.31124	1.10965	458462	10.5567	614.811
BTA-DEDJTR-6819Batch3-Spleen-ChIPH3K4Me1	6819	Spleen	H3K4Me1	0.958106	136166395	0.199098	0.385556	0.515329	1.16721	1.296	503109	22.0587	1170.67
BTA-DEDJTR-6819Batch3-Spleen-ChIPH3K4Me3	6819	Spleen	H3K4Me3	0.947315	57708581	0.265167	0.420438	0.547498	1.61495	1.15709	180203	3.75488	556.355
BTA-DEDJTR-6819Batch4-Spleen-ChIPH3K27Me3	6819	Spleen	H3K27Me3	0.959429	88242650	0.20476	0.273494	0.43403	1.13074	0.973743	493170	19.9305	1079.05
BTA-DEDJTR-DaisyBatch1-Spleen-ChIPH3K27ac	Daisy	Spleen	H3K27ac	0.980604	77397606	0.220899	0.249786	0.466771	1.2016	1.31018	228278	4.90791	574.052
BTA-DEDJTR-DaisyBatch2-Spleen-ChIPCTCF	Daisy	Spleen	CTCF	0.799401	145823629	0.169678	0.395425	0.513999	1.32359	1.33347	388458	5.2548	361.186
BTA-DEDJTR-DaisyBatch4-Spleen-ChIPH3K27Me3	Daisy	Spleen	H3K27Me3	0.962938	79073936	0.19158	0.237706	0.403009	1.13543	0.978181	582780	21.1708	969.955
BTA-DEDJTR-DaisyBatch6-Spleen-ChIPH3K4Me3	Daisy	Spleen	H3K4Me3	0.935112	87654230	0.231278	0.39873	0.524571	1.65838	1.07311	55415	2.24028	1079.43
BTA-DEDJTR-DaisyBatch7-Spleen-ChIPH3K4Me1	Daisy	Spleen	H3K4Me1	0.918573	282586304	0.137074	0.356816	0.481981	1.11796	1.26107	711579	26.2301	984.228
