# Supplementary material for: Putative Causal Variants Are Enriched in Annotated Functional Regions From Six Bovine Tissues
Source: Front Genet. 2021 Jun 23;12:664379. doi: 10.3389/fgene.2021.664379 (PMC8260860; doi:10.3389/fgene.2021.664379)
Supplement: Supplementary Table 5 — Enrichment of 7 Chromatin states in different tissues at annotated regions of the bovine genome. Where state1 is “inactive promoter,” state 2 is “repressed,” state 3 is “no signal,” state 4 is “hyperChIPable regions,” state 5 is “active enhancer,” state 6 is “permissive,” and state 7 is “active promoter.” Darker green indicates higher enrichment. [file Table_5.XLSX]

## Sheet: Sheet1
Supplementary Table 5. Enrichment of 7 Chromatin states in different tissues at annotated regions of the bovine genome. Where state1 is “inactive promoter”, state 2 is “repressed”, state 3 is “no signal”, state 4 is “hyperChIPable regions”, state 5 is “active enhancer”, state 6 is “permissive” and state 7 is “active promoter”. Darker green indicates higher enrichment.
	state	Genome %	ProximalRegions	Promoters	Genes	HeartSpecific_ActiveProximalRegions	HeartSpecific_ActivePromoter	HeartSpecific_ActiveGenes	Heart_ActiveProximalRegions	Heart_ActivePromoters	Heart_ActiveGenes	Heart_InactiveProximalRegions	Heart_InactivePromoters	Heart_InactiveGenes
Heart	1	5.63209	1.14196	1.19729	1.04211	0.35354	0.26152	0.5132	0.48149	0.1016	0.29315	1.54051	2.04392	1.92735
	2	7.57972	0.96634	0.79556	0.81958	0.32782	0.11345	0.36016	0.42842	0.0801	0.26905	1.27248	1.3128	1.42875
	3	64.3124	0.73142	0.52495	0.75284	0.2039	0.05092	0.33425	0.4055	0.10541	0.40353	0.91671	0.82658	1.08005
	4	2.72541	2.16933	3.98387	1.55927	6.52859	12.3298	5.36003	2.47871	4.72542	1.83035	1.59927	2.74138	1.02022
	5	3.67433	1.69347	1.73184	1.74419	4.04648	3.48179	3.50082	2.82909	2.50143	2.88739	1.01092	0.9773	0.42552
	6	13.8119	1.55144	1.56035	1.75783	2.97808	2.67899	2.96547	2.98904	2.74571	3.32043	0.84368	0.77697	0.28624
	7	2.2641	2.49175	6.48978	2.01575	3.80579	4.85546	1.96689	4.20805	14.1548	3.93026	1.32376	1.58335	0.24614
Kidney	state	Genome %	ProximalRegions	Promoters	Genes	KidneySpecific_ActiveProximalRegions	KidneySpecific_ActivePromoter	KidneySpecific_ActiveGenes	Kidney_ActiveProximalRegions	Kidney_ActivePromoters	Kidney_ActiveGenes	Kidney_InactiveProximalRegions	Kidney_InactivePromoters	Kidney_InactiveGenes
	1	6.02899	0.86203	0.8168	0.86328	0.67116	0.34476	0.41453	0.29218	0.12456	0.29105	1.2244	1.41126	1.66345
	2	5.89467	0.81343	0.66102	0.77338	0.29218	0	0.57767	0.30212	0.11477	0.31733	1.12332	1.11634	1.36233
	3	65.3055	0.71635	0.52173	0.7888	0.43681	0.20645	0.82966	0.39267	0.14795	0.50017	0.91179	0.82646	1.05243
	4	6.39166	2.00016	2.94733	1.6623	4.5746	7.56063	2.01981	2.16823	3.10182	1.82789	1.50125	2.15688	1.13077
	5	3.09997	1.80116	1.96001	1.6845	2.40181	2.60486	1.6735	3.00098	2.85039	2.7882	1.0724	1.11553	0.48995
	6	11.8972	1.78142	1.82977	1.70457	2.02981	1.06357	1.68078	3.44888	3.03717	3.1863	0.97688	0.95591	0.35143
	7	1.38202	2.65155	7.54228	1.87921	3.52486	11.1328	1.31705	4.79039	17.4488	3.96238	1.3817	1.67989	0.2053
Liver	state	Genome %	ProximalRegions	Promoters	Genes	LiverSpecific_ActiveProximalRegions	LiverSpecific_ActivePromoter	LiverSpecific_ActiveGenes	Liver_ActiveProximalRegions	Liver_ActivePromoters	Liver_ActiveGenes	Liver_InactiveProximalRegions	Liver_InactivePromoters	Liver_InactiveGenes
	1	6.59732	0.79644	0.59646	0.87873	0.30124	0.13671	0.41705	0.41866	0.10159	0.54805	1.00322	0.95583	1.233
	2	5.10916	0.82178	0.66056	0.84411	0.32925	0.10031	0.41461	0.46464	0.18891	0.51556	1.01967	0.98736	1.20449
	3	68.8722	0.75076	0.54096	0.85191	0.47468	0.23969	0.61618	0.52277	0.2179	0.69902	0.87893	0.78099	0.97492
	4	9.00682	1.91204	2.75039	1.6303	2.16545	3.23875	1.81438	2.04814	2.85957	1.65692	1.62868	2.28115	1.36389
	5	2.01856	2.05704	3.12002	1.591	4.00612	6.36029	3.24974	3.65628	5.60243	2.8161	1.27857	1.46803	0.65184
	6	8.17826	2.04494	2.40193	1.59062	4.21536	4.60483	3.51477	3.8672	4.14607	2.96336	1.21912	1.2957	0.60324
	7	0.21766	3.4131	21.6819	1.43947	7.22827	11.0663	4.80872	6.45615	56.9008	3.51056	1.91762	3.4694	0.15089
Lung	state	Genome %	ProximalRegions	Promoters	Genes	LungSpecific_ActiveProximalRegions	LungSpecific_ActivePromoter	LungSpecific_ActiveGenes	Lung_ActiveProximalRegions	Lung_ActivePromoters	Lung_ActiveGenes	Lung_InactiveProximalRegions	Lung_InactivePromoters	Lung_InactiveGenes
	1	6.08714	0.9266	0.9349	0.81553	0.89608	0	0.31585	0.28122	0.10331	0.23561	1.36314	1.65946	1.78021
	2	5.96244	0.85593	0.72535	0.75701	0.72194	0.53136	0.28215	0.30997	0.0921	0.25667	1.21207	1.25567	1.50206
	3	62.4211	0.68637	0.50302	0.73148	0.47697	0.12561	0.17244	0.32495	0.11556	0.40912	0.91216	0.8297	1.09345
	4	4.07469	1.87423	2.63221	1.47032	2.70545	8.80491	6.01653	1.99425	2.38558	1.47112	1.44897	2.27178	1.09349
	5	4.23582	1.73454	1.57951	1.79058	1.57719	4.0971	3.30497	2.74711	2.16926	2.68641	1.05267	1.01346	0.48591
	6	14.969	1.6864	1.65092	1.78039	2.17647	2.08309	2.80749	3.11733	2.63949	3.05498	0.91661	0.87325	0.32048
	7	2.24979	2.74883	7.31473	2.06058	4.52668	2.03453	2.26279	4.32522	14.7521	3.73114	1.53524	1.77773	0.28557
Mammary Gland	state	Genome %	ProximalRegions	Promoters	Genes	MGSpecific_ActiveProximalRegions	MGSpecific_ActivePromoter	MGSpecific_ActiveGenes	MG_ActiveProximalRegions	MG_ActivePromoters	MG_ActiveGenes	MG_InactiveProximalRegions	MG_InactivePromoters	MG_InactiveGenes
	1	6.36274	0.84328	0.66197	0.91425	0.32204	0.29922	0.53063	0.49109	0.13709	0.55789	1.04218	1.06385	1.29476
	2	5.20447	0.85246	0.67092	0.89111	0.34872	0.2217	0.42766	0.54259	0.20482	0.55432	1.02837	0.99094	1.22684
	3	70.792	0.77469	0.56449	0.86185	0.42302	0.17956	0.39755	0.5534	0.22864	0.66641	0.89685	0.80205	0.9913
	4	8.47858	1.98116	3.15235	1.66611	2.88793	4.22672	2.99625	2.4008	4.13016	2.12179	1.56028	2.23356	1.2014
	5	1.78482	2.02165	3.29058	1.55436	4.2153	4.66972	4.04249	3.51693	5.93172	2.85797	1.26868	1.51392	0.62384
	6	7.26554	2.00693	2.41543	1.57903	4.49229	4.80535	4.37388	3.77339	4.15536	3.14596	1.21726	1.27213	0.53454
	7	0.11186	3.29426	19.5344	1.43061	13.7787	46.0036	16.5984	7.39461	54.3539	3.94507	1.69372	3.68858	0.15755
Spleen	state	Genome %	ProximalRegions	Promoters	Genes	SpleenSpecific_ActiveProximalRegions	SpleenSpecific_ActivePromoter	SpleenSpecific_ActiveGenes	Spleen_ActiveProximalRegions	Spleen_ActivePromoters	Spleen_ActiveGenes	Spleen_InactiveProximalRegions	Spleen_InactivePromoters	Spleen_InactiveGenes
	1	3.6542	0.81279	0.87178	0.70904	0.11402	0.46066	0.68707	0.18156	0.04544	0.11717	1.2682	1.61654	1.65153
	2	6.23266	0.7529	0.62438	0.62762	0.40111	0.26741	0.71325	0.17128	0.03822	0.11341	1.14445	1.10742	1.45381
	3	55.1048	0.61695	0.4592	0.65858	0.24952	0.24166	0.76255	0.19173	0.05322	0.23874	0.89215	0.80015	1.12362
	4	5.48343	1.81787	2.53529	1.33568	2.65915	5.44215	2.66351	1.66941	1.6026	0.92147	1.69702	2.54359	1.49962
	5	6.86539	1.55326	1.45714	1.56397	2.05257	2.01008	1.537	2.37385	1.86282	2.23277	1.0816	1.11312	0.73182
	6	19.5546	1.49907	1.27021	1.65808	2.53957	1.85932	1.0658	2.41716	1.68472	2.5586	0.90937	0.85421	0.45371
	7	3.10484	2.7038	6.07902	2.16498	1.61039	1.07359	1.61853	4.82653	13.5731	4.92624	1.46786	1.54769	0.27944
