# Supplementary material for: Putative Causal Variants Are Enriched in Annotated Functional Regions From Six Bovine Tissues
Source: Front Genet. 2021 Jun 23;12:664379. doi: 10.3389/fgene.2021.664379 (PMC8260860; doi:10.3389/fgene.2021.664379)
Supplement: Supplementary Table 6 — Enrichment of SNP datasets within peaks. The enrichment of each SNP dataset within peaks for each sample. Significance of enrichment or depletion was determined with a hypergeometric test. A summary table is included to the right with average enrichment for each tissue. Darker green indicates higher enrichment. [file Table_6.XLSX]

## Sheet: Description
Supplementary Table 6. Enrichment of SNP datasets within peaks. The enrichment of each SNP dataset within peaks for each sample. Significance of enrichment or depletion was determined with a hypergeometric test. A summary table is included to the right with average enrichment for each tissue. Darker green indicates higher enrichment.

## Sheet: SNP 80k
Sample	Enrichment	Significance			H3K4Me3	H3K27ac	CTCF	H3K4Me1	H3K27Me3
2181-Heart-H3K27ac	1.12	P<0.001		Kidney	1.20121	1.14744	1.16305	1.15611	1.14383	1.1649
2181-Kidney-H3K27ac	1.15	P<0.001		Liver	1.23547	1.22508	1.21227	1.175	1.16348	1.20226
2181-Kidney-H3K4Me1	1.15	P<0.001		Lung	1.21223	1.15543	1.16855	1.14963	1.14208	1.16817
2181-Kidney-H3K4Me3	1.19	P<0.001		Mammary	1.23345	1.20051	1.21704	1.17393	1.16407	1.1978
2181-Liver-H3K27ac	1.23	P<0.001		Spleen	1.15645	1.14188	1.13191	1.14818	1.14951	1.14559
2181-Liver-H3K27Me3	1.16	P<0.001		Heart	1.1759	1.11747	1.16383	1.14618	1.15622	1.15192
2181-Liver-H3K4Me1	1.17	P<0.001			1.20408	1.1683	1.17826	1.159	1.15504	1.17343
2181-Liver-H3K4Me3	1.23	P<0.001
2181-Lung-H3K27ac	1.15	P<0.001
2181-Lung-H3K4Me1	1.15	P<0.001
2181-Lung-H3K4Me3	1.24	P<0.001
2181-MG-H3K27ac	1.22	P<0.001
2181-MG-H3K27Me3	1.17	P<0.001
2181-MG-H3K4Me1	1.19	P<0.001
2181-MG-H3K4Me3	1.24	P<0.001
2181-Spleen-H3K4Me1	1.16	P<0.001
2181-Spleen-H3K4Me3	1.18	P<0.001
2181-Heart-CTCF	1.2	P<0.001
2181-Heart-H3K27Me3	1.17	P<0.001
2181-Heart-H3K4Me1	1.16	P<0.001
2181-Heart-H3K4Me3	1.21	P<0.001
2181-Kidney-CTCF	1.18	P<0.001
2181-Kidney-H3K27Me3	1.14	P<0.001
2181-Liver-CTCF	1.19	P<0.001
2181-Lung-CTCF	1.19	P<0.001
2181-Lung-H3K27Me3	1.14	P<0.001
2181-MG-CTCF	1.21	P<0.001
2181-Spleen-CTCF	1.09	P=0.004
2181-Spleen-H3K27ac	1.14	P<0.001
2181-Spleen-H3K27Me3	1.15	P<0.001
2181Rep-MG-H3K27ac	1.19	P<0.001
2181Rep-MG-H3K27Me3	1.15	P<0.001
2181Rep-MG-H3K4Me1	1.18	P<0.001
2181Rep-MG-H3K4Me3	1.24	P<0.001
2181Rep-MG-CTCF	1.22	P<0.001
6819-Heart-H3K27ac	1.11	P<0.001
6819-Kidney-H3K27ac	1.15	P<0.001
6819-Kidney-H3K4Me1	1.16	P<0.001
6819-Kidney-H3K4Me3	1.19	P<0.001
6819-Liver-H3K27ac	1.22	P<0.001
6819-Liver-H3K27Me3	1.16	P<0.001
6819-Liver-H3K4Me1	1.17	P<0.001
6819-Liver-H3K4Me3	1.25	P<0.001
6819-Lung-H3K27ac	1.16	P<0.001
6819-Lung-H3K4Me1	1.14	P<0.001
6819-Lung-H3K4Me3	1.2	P<0.001
6819-MG-H3K27ac	1.18	P<0.001
6819-MG-H3K27Me3	1.17	P<0.001
6819-MG-H3K4Me1	1.17	P<0.001
6819-MG-H3K4Me3	1.21	P<0.001
6819-Heart-CTCF	1.13	P<0.001
6819-Heart-H3K27Me3	1.15	P<0.001
6819-Heart-H3K4Me1	1.13	P<0.001
6819-Heart-H3K4Me3	1.15	P<0.001
6819-Kidney-CTCF	1.18	P<0.001
6819-Kidney-H3K27Me3	1.15	P<0.001
6819-Liver-CTCF	1.22	P<0.001
6819-Lung-CTCF	1.19	P<0.001
6819-Lung-H3K27Me3	1.15	P<0.001
6819-MG-CTCF	1.21	P<0.001
6819-Spleen-CTCF	1.18	P<0.001
6819-Spleen-H3K27ac	1.13	P<0.001
6819-Spleen-H3K4Me1	1.16	P<0.001
6819-Spleen-H3K4Me3	1.16	P<0.001
6819-Spleen-H3K27Me3	1.15	P<0.001
Daisy-Heart-H3K4Me1	1.14	P<0.001
Daisy-Heart-H3K4Me3	1.17	P<0.001
Daisy-Kidney-H3K4Me1	1.16	P<0.001
Daisy-Kidney-H3K4Me3	1.23	P<0.001
Daisy-Liver-H3K27ac	1.23	P<0.001
Daisy-Liver-H3K27Me3	1.16	P<0.001
Daisy-Liver-H3K4Me1	1.18	P<0.001
Daisy-Liver-H3K4Me3	1.23	P<0.001
Daisy-Lung-H3K4Me1	1.15	P<0.001
Daisy-Lung-H3K4Me3	1.19	P<0.001
Daisy-Spleen-H3K27ac	1.15	P<0.001
Daisy-Heart-CTCF	1.16	P<0.001
Daisy-Heart-H3K27ac	1.13	P<0.001
Daisy-Kidney-CTCF	1.13	P<0.001
Daisy-Liver-CTCF	1.22	P<0.001
Daisy-Lung-CTCF	1.13	P<0.001
Daisy-MG-CTCF	1.23	P<0.001
Daisy-Spleen-CTCF	1.13	P<0.001
Daisy-Heart-H3K27Me3	1.15	P<0.001
Daisy-Spleen-H3K27Me3	1.15	P<0.001
Daisy-Spleen-H3K4Me3	1.13	P<0.001
Daisy-Spleen-H3K4Me1	1.12	P<0.001
Daisy-MG-H3K27ac	1.21	P<0.001
Daisy-MG-H3K27Me3	1.16	P<0.001
Daisy-MG-H3K4Me1	1.16	P<0.001
Daisy-MG-H3K4Me3	1.25	P<0.001

## Sheet: Exon eQTL
Sample	Enrichment	Significance			H3K4Me3	H3K27ac	CTCF	H3K4Me1	H3K27Me3
2181-Heart-H3K27ac	1.5	P<0.001		Kidney	1.68067	1.76194	1.72019	1.59559	1.55778	1.66375
2181-Kidney-H3K27ac	1.76	P<0.001		Liver	1.69097	2.96362	1.76692	1.64114	0.890715	1.79067
2181-Kidney-H3K4Me1	1.59	P<0.001		Lung	1.62434	1.78122	1.73749	1.56154	1.53806	1.64682
2181-Kidney-H3K4Me3	1.73	P<0.001		Mammary	1.75346	3.38577	1.74149	1.61592	0.824325	1.86419
2181-Liver-H3K27ac	2.83	P<0.001		Spleen	1.68362	1.76145	1.7035	1.60706	1.55103	1.66133
2181-Liver-H3K27Me3	0.93	P<0.001		Heart	1.62872	1.58138	1.69456	1.62051	1.59745	1.62452
2181-Liver-H3K4Me1	1.65	P<0.001			1.68099	2.32639	1.7281	1.60743	1.27098	1.71944
2181-Liver-H3K4Me3	1.69	P<0.001
2181-Lung-H3K27ac	1.79	P<0.001
2181-Lung-H3K4Me1	1.55	P<0.001
2181-Lung-H3K4Me3	1.6	P<0.001
2181-MG-H3K27ac	3.19	P<0.001
2181-MG-H3K27Me3	0.87	P<0.001
2181-MG-H3K4Me1	1.64	P<0.001
2181-MG-H3K4Me3	1.76	P<0.001
2181-Spleen-H3K4Me1	1.64	P<0.001
2181-Spleen-H3K4Me3	1.73	P<0.001
2181-Heart-CTCF	1.68	P<0.001
2181-Heart-H3K27Me3	1.61	P<0.001
2181-Heart-H3K4Me1	1.64	P<0.001
2181-Heart-H3K4Me3	1.56	P<0.001
2181-Kidney-CTCF	1.72	P<0.001
2181-Kidney-H3K27Me3	1.58	P<0.001
2181-Liver-CTCF	1.83	P<0.001
2181-Lung-CTCF	1.7	P<0.001
2181-Lung-H3K27Me3	1.53	P<0.001
2181-MG-CTCF	1.76	P<0.001
2181-Spleen-CTCF	1.75	P<0.001
2181-Spleen-H3K27ac	1.76	P<0.001
2181-Spleen-H3K27Me3	1.58	P<0.001
2181Rep-MG-H3K27ac	2.99	P<0.001
2181Rep-MG-H3K27Me3	0.9	P<0.001
2181Rep-MG-H3K4Me1	1.63	P<0.001
2181Rep-MG-H3K4Me3	1.75	P<0.001
2181Rep-MG-CTCF	1.72	P<0.001
6819-Heart-H3K27ac	1.52	P<0.001
6819-Kidney-H3K27ac	1.76	P<0.001
6819-Kidney-H3K4Me1	1.6	P<0.001
6819-Kidney-H3K4Me3	1.72	P<0.001
6819-Liver-H3K27ac	2.98	P<0.001
6819-Liver-H3K27Me3	0.89	P<0.001
6819-Liver-H3K4Me1	1.6	P<0.001
6819-Liver-H3K4Me3	1.69	P<0.001
6819-Lung-H3K27ac	1.77	P<0.001
6819-Lung-H3K4Me1	1.55	P<0.001
6819-Lung-H3K4Me3	1.63	P<0.001
6819-MG-H3K27ac	4.11	P<0.001
6819-MG-H3K27Me3	0.7	P<0.001
6819-MG-H3K4Me1	1.65	P<0.001
6819-MG-H3K4Me3	1.82	P<0.001
6819-Heart-CTCF	1.65	P<0.001
6819-Heart-H3K27Me3	1.59	P<0.001
6819-Heart-H3K4Me1	1.62	P<0.001
6819-Heart-H3K4Me3	1.63	P<0.001
6819-Kidney-CTCF	1.67	P<0.001
6819-Kidney-H3K27Me3	1.54	P<0.001
6819-Liver-CTCF	1.71	P<0.001
6819-Lung-CTCF	1.72	P<0.001
6819-Lung-H3K27Me3	1.54	P<0.001
6819-MG-CTCF	1.75	P<0.001
6819-Spleen-CTCF	1.66	P<0.001
6819-Spleen-H3K27ac	1.78	P<0.001
6819-Spleen-H3K4Me1	1.64	P<0.001
6819-Spleen-H3K4Me3	1.71	P<0.001
6819-Spleen-H3K27Me3	1.57	P<0.001
Daisy-Heart-H3K4Me1	1.61	P<0.001
Daisy-Heart-H3K4Me3	1.7	P<0.001
Daisy-Kidney-H3K4Me1	1.6	P<0.001
Daisy-Kidney-H3K4Me3	1.59	P<0.001
Daisy-Liver-H3K27ac	3.08	P<0.001
Daisy-Liver-H3K27Me3	0.85	P<0.001
Daisy-Liver-H3K4Me1	1.67	P<0.001
Daisy-Liver-H3K4Me3	1.7	P<0.001
Daisy-Lung-H3K4Me1	1.59	P<0.001
Daisy-Lung-H3K4Me3	1.65	P<0.001
Daisy-Spleen-H3K27ac	1.74	P<0.001
Daisy-Heart-CTCF	1.75	P<0.001
Daisy-Heart-H3K27ac	1.73	P<0.001
Daisy-Kidney-CTCF	1.78	P<0.001
Daisy-Liver-CTCF	1.76	P<0.001
Daisy-Lung-CTCF	1.8	P<0.001
Daisy-MG-CTCF	1.73	P<0.001
Daisy-Spleen-CTCF	1.71	P<0.001
Daisy-Heart-H3K27Me3	1.59	P<0.001
Daisy-Spleen-H3K27Me3	1.5	P<0.001
Daisy-Spleen-H3K4Me3	1.61	P<0.001
Daisy-Spleen-H3K4Me1	1.54	P<0.001
Daisy-MG-H3K27ac	3.25	P<0.001
Daisy-MG-H3K27Me3	0.82	P<0.001
Daisy-MG-H3K4Me1	1.55	P<0.001
Daisy-MG-H3K4Me3	1.69	P<0.001

## Sheet: Gene eQTL
Sample	Enrichment	Significance			H3K4Me3	H3K27ac	CTCF	H3K4Me1	H3K27Me3
2181-Heart-H3K27ac	2	P<0.001		Kidney	2.17383	2.46135	2.27905	1.94952	1.86032	2.14235
2181-Kidney-H3K27ac	2.45	P<0.001		Liver	2.10571	2.20192	2.24646	2.03568	1.78378	2.07471
2181-Kidney-H3K4Me1	1.92	P<0.001		Lung	2.07839	2.46532	2.30842	1.86341	1.78819	2.09674
2181-Kidney-H3K4Me3	2.29	P<0.001		Mammary	2.26732	2.39568	2.18181	1.98253	1.82465	2.1304
2181-Liver-H3K27ac	2.18	P<0.001		Spleen	2.41445	2.44445	2.33108	1.98131	1.75898	2.18605
2181-Liver-H3K27Me3	1.79	P<0.001		Heart	2.41196	2.22576	2.2499	1.99816	1.92399	2.16195
2181-Liver-H3K4Me1	2.06	P<0.001			2.24328	2.35603	2.26168	1.96918	1.82329	2.13249
2181-Liver-H3K4Me3	2.08	P<0.001
2181-Lung-H3K27ac	2.48	P<0.001
2181-Lung-H3K4Me1	1.84	P<0.001
2181-Lung-H3K4Me3	1.92	P<0.001
2181-MG-H3K27ac	2.34	P<0.001
2181-MG-H3K27Me3	1.89	P<0.001
2181-MG-H3K4Me1	2.03	P<0.001
2181-MG-H3K4Me3	2.26	P<0.001
2181-Spleen-H3K4Me1	2.03	P<0.001
2181-Spleen-H3K4Me3	2.32	P<0.001
2181-Heart-CTCF	2.11	P<0.001
2181-Heart-H3K27Me3	1.92	P<0.001
2181-Heart-H3K4Me1	2.01	P<0.001
2181-Heart-H3K4Me3	2.49	P<0.001
2181-Kidney-CTCF	2.19	P<0.001
2181-Kidney-H3K27Me3	1.9	P<0.001
2181-Liver-CTCF	2.39	P<0.001
2181-Lung-CTCF	2.13	P<0.001
2181-Lung-H3K27Me3	1.78	P<0.001
2181-MG-CTCF	2.23	P<0.001
2181-Spleen-CTCF	2.62	P<0.001
2181-Spleen-H3K27ac	2.45	P<0.001
2181-Spleen-H3K27Me3	1.79	P<0.001
2181Rep-MG-H3K27ac	2.35	P<0.001
2181Rep-MG-H3K27Me3	1.81	P<0.001
2181Rep-MG-H3K4Me1	2.01	P<0.001
2181Rep-MG-H3K4Me3	2.26	P<0.001
2181Rep-MG-CTCF	2.15	P<0.001
6819-Heart-H3K27ac	2.03	P<0.001
6819-Kidney-H3K27ac	2.47	P<0.001
6819-Kidney-H3K4Me1	1.96	P<0.001
6819-Kidney-H3K4Me3	2.22	P<0.001
6819-Liver-H3K27ac	2.26	P<0.001
6819-Liver-H3K27Me3	1.77	P<0.001
6819-Liver-H3K4Me1	1.94	P<0.001
6819-Liver-H3K4Me3	2.09	P<0.001
6819-Lung-H3K27ac	2.45	P<0.001
6819-Lung-H3K4Me1	1.84	P<0.001
6819-Lung-H3K4Me3	2.11	P<0.001
6819-MG-H3K27ac	2.61	P<0.001
6819-MG-H3K27Me3	1.84	P<0.001
6819-MG-H3K4Me1	2.04	P<0.001
6819-MG-H3K4Me3	2.45	P<0.001
6819-Heart-CTCF	2.26	P<0.001
6819-Heart-H3K27Me3	1.95	P<0.001
6819-Heart-H3K4Me1	2	P<0.001
6819-Heart-H3K4Me3	2.59	P<0.001
6819-Kidney-CTCF	2.05	P<0.001
6819-Kidney-H3K27Me3	1.82	P<0.001
6819-Liver-CTCF	2.11	P<0.001
6819-Lung-CTCF	2.18	P<0.001
6819-Lung-H3K27Me3	1.79	P<0.001
6819-MG-CTCF	2.25	P<0.001
6819-Spleen-CTCF	2.05	P<0.001
6819-Spleen-H3K27ac	2.54	P<0.001
6819-Spleen-H3K4Me1	2.03	P<0.001
6819-Spleen-H3K4Me3	2.36	P<0.001
6819-Spleen-H3K27Me3	1.81	P<0.001
Daisy-Heart-H3K4Me1	1.98	P<0.001
Daisy-Heart-H3K4Me3	2.15	P<0.001
Daisy-Kidney-H3K4Me1	1.97	P<0.001
Daisy-Kidney-H3K4Me3	2.02	P<0.001
Daisy-Liver-H3K27ac	2.17	P<0.001
Daisy-Liver-H3K27Me3	1.79	P<0.001
Daisy-Liver-H3K4Me1	2.11	P<0.001
Daisy-Liver-H3K4Me3	2.14	P<0.001
Daisy-Lung-H3K4Me1	1.91	P<0.001
Daisy-Lung-H3K4Me3	2.2	P<0.001
Daisy-Spleen-H3K27ac	2.35	P<0.001
Daisy-Heart-CTCF	2.38	P<0.001
Daisy-Heart-H3K27ac	2.64	P<0.001
Daisy-Kidney-CTCF	2.6	P<0.001
Daisy-Liver-CTCF	2.24	P<0.001
Daisy-Lung-CTCF	2.61	P<0.001
Daisy-MG-CTCF	2.1	P<0.001
Daisy-Spleen-CTCF	2.33	P<0.001
Daisy-Heart-H3K27Me3	1.9	P<0.001
Daisy-Spleen-H3K27Me3	1.67	P<0.001
Daisy-Spleen-H3K4Me3	2.56	P<0.001
Daisy-Spleen-H3K4Me1	1.89	P<0.001
Daisy-MG-H3K27ac	2.28	P<0.001
Daisy-MG-H3K27Me3	1.77	P<0.001
Daisy-MG-H3K4Me1	1.85	P<0.001
Daisy-MG-H3K4Me3	2.1	P<0.001

## Sheet: Splice QTL
Sample	Enrichment	Significance			H3K4Me3	H3K27ac	CTCF	H3K4Me1	H3K27Me3
2181-Heart-H3K27ac	1.55	P<0.001		Kidney	1.70189	1.80072	1.7367	1.62165	1.57791	1.68754
2181-Kidney-H3K27ac	1.8	P<0.001		Liver	1.71523	1.75248	1.79272	1.66725	1.54278	1.69409
2181-Kidney-H3K4Me1	1.61	P<0.001		Lung	1.64805	1.82355	1.75058	1.5853	1.56283	1.67112
2181-Kidney-H3K4Me3	1.76	P<0.001		Mammary	1.78085	1.81606	1.76419	1.63859	1.56482	1.7129
2181-Liver-H3K27ac	1.75	P<0.001		Spleen	1.72015	1.81475	1.71784	1.6308	1.57627	1.69196
2181-Liver-H3K27Me3	1.54	P<0.001		Heart	1.64535	1.6347	1.71099	1.64261	1.62764	1.65226
2181-Liver-H3K4Me1	1.68	P<0.001			1.70607	1.77168	1.74649	1.63143	1.57534	1.68676
2181-Liver-H3K4Me3	1.71	P<0.001
2181-Lung-H3K27ac	1.84	P<0.001
2181-Lung-H3K4Me1	1.57	P<0.001
2181-Lung-H3K4Me3	1.63	P<0.001
2181-MG-H3K27ac	1.8	P<0.001
2181-MG-H3K27Me3	1.6	P<0.001
2181-MG-H3K4Me1	1.67	P<0.001
2181-MG-H3K4Me3	1.78	P<0.001
2181-Spleen-H3K4Me1	1.66	P<0.001
2181-Spleen-H3K4Me3	1.77	P<0.001
2181-Heart-CTCF	1.7	P<0.001
2181-Heart-H3K27Me3	1.64	P<0.001
2181-Heart-H3K4Me1	1.66	P<0.001
2181-Heart-H3K4Me3	1.58	P<0.001
2181-Kidney-CTCF	1.74	P<0.001
2181-Kidney-H3K27Me3	1.6	P<0.001
2181-Liver-CTCF	1.85	P<0.001
2181-Lung-CTCF	1.72	P<0.001
2181-Lung-H3K27Me3	1.56	P<0.001
2181-MG-CTCF	1.79	P<0.001
2181-Spleen-CTCF	1.78	P<0.001
2181-Spleen-H3K27ac	1.81	P<0.001
2181-Spleen-H3K27Me3	1.6	P<0.001
2181Rep-MG-H3K27ac	1.79	P<0.001
2181Rep-MG-H3K27Me3	1.55	P<0.001
2181Rep-MG-H3K4Me1	1.65	P<0.001
2181Rep-MG-H3K4Me3	1.78	P<0.001
2181Rep-MG-CTCF	1.74	P<0.001
6819-Heart-H3K27ac	1.57	P<0.001
6819-Kidney-H3K27ac	1.8	P<0.001
6819-Kidney-H3K4Me1	1.63	P<0.001
6819-Kidney-H3K4Me3	1.74	P<0.001
6819-Liver-H3K27ac	1.77	P<0.001
6819-Liver-H3K27Me3	1.54	P<0.001
6819-Liver-H3K4Me1	1.62	P<0.001
6819-Liver-H3K4Me3	1.71	P<0.001
6819-Lung-H3K27ac	1.81	P<0.001
6819-Lung-H3K4Me1	1.57	P<0.001
6819-Lung-H3K4Me3	1.65	P<0.001
6819-MG-H3K27ac	1.9	P<0.001
6819-MG-H3K27Me3	1.57	P<0.001
6819-MG-H3K4Me1	1.67	P<0.001
6819-MG-H3K4Me3	1.85	P<0.001
6819-Heart-CTCF	1.66	P<0.001
6819-Heart-H3K27Me3	1.62	P<0.001
6819-Heart-H3K4Me1	1.64	P<0.001
6819-Heart-H3K4Me3	1.63	P<0.001
6819-Kidney-CTCF	1.68	P<0.001
6819-Kidney-H3K27Me3	1.56	P<0.001
6819-Liver-CTCF	1.74	P<0.001
6819-Lung-CTCF	1.73	P<0.001
6819-Lung-H3K27Me3	1.57	P<0.001
6819-MG-CTCF	1.78	P<0.001
6819-Spleen-CTCF	1.65	P<0.001
6819-Spleen-H3K27ac	1.84	P<0.001
6819-Spleen-H3K4Me1	1.66	P<0.001
6819-Spleen-H3K4Me3	1.73	P<0.001
6819-Spleen-H3K27Me3	1.6	P<0.001
Daisy-Heart-H3K4Me1	1.63	P<0.001
Daisy-Heart-H3K4Me3	1.73	P<0.001
Daisy-Kidney-H3K4Me1	1.63	P<0.001
Daisy-Kidney-H3K4Me3	1.6	P<0.001
Daisy-Liver-H3K27ac	1.74	P<0.001
Daisy-Liver-H3K27Me3	1.55	P<0.001
Daisy-Liver-H3K4Me1	1.7	P<0.001
Daisy-Liver-H3K4Me3	1.73	P<0.001
Daisy-Lung-H3K4Me1	1.61	P<0.001
Daisy-Lung-H3K4Me3	1.67	P<0.001
Daisy-Spleen-H3K27ac	1.79	P<0.001
Daisy-Heart-CTCF	1.77	P<0.001
Daisy-Heart-H3K27ac	1.79	P<0.001
Daisy-Kidney-CTCF	1.79	P<0.001
Daisy-Liver-CTCF	1.79	P<0.001
Daisy-Lung-CTCF	1.8	P<0.001
Daisy-MG-CTCF	1.75	P<0.001
Daisy-Spleen-CTCF	1.72	P<0.001
Daisy-Heart-H3K27Me3	1.62	P<0.001
Daisy-Spleen-H3K27Me3	1.52	P<0.001
Daisy-Spleen-H3K4Me3	1.65	P<0.001
Daisy-Spleen-H3K4Me1	1.56	P<0.001
Daisy-MG-H3K27ac	1.78	P<0.001
Daisy-MG-H3K27Me3	1.54	P<0.001
Daisy-MG-H3K4Me1	1.57	P<0.001
Daisy-MG-H3K4Me3	1.72	P<0.001

## Sheet: Conserved Regions
Sample	Enrichment	Significance			H3K4Me3	H3K27ac	CTCF	H3K4Me1	H3K27Me3
2181-Heart-H3K27ac	1.41	P<0.001		Kidney	1.56807	1.53176	1.40025	1.21465	1.16293	1.37987
2181-Kidney-H3K27ac	1.55	P<0.001		Liver	1.42399	1.42216	1.55462	1.24405	1.12157	1.35328
2181-Kidney-H3K4Me1	1.21	P<0.001		Lung	1.58017	1.43818	1.36367	1.16461	1.11344	1.34066
2181-Kidney-H3K4Me3	1.67	P<0.001		Mammary	1.60866	1.56922	1.4684	1.23149	1.16101	1.40776
2181-Liver-H3K27ac	1.41	P<0.001		Spleen	1.72655	1.29139	1.18298	1.17346	1.07962	1.2908
2181-Liver-H3K27Me3	1.11	P<0.001		Heart	2.07421	1.50918	1.5468	1.23335	1.19269	1.51125
2181-Liver-H3K4Me1	1.26	P<0.001			1.66072	1.46382	1.42203	1.21138	1.13991	1.38299
2181-Liver-H3K4Me3	1.37	P<0.001
2181-Lung-H3K27ac	1.48	P<0.001
2181-Lung-H3K4Me1	1.17	P<0.001
2181-Lung-H3K4Me3	1.53	P<0.001
2181-MG-H3K27ac	1.57	P<0.001
2181-MG-H3K27Me3	1.19	P<0.001
2181-MG-H3K4Me1	1.29	P<0.001
2181-MG-H3K4Me3	1.6	P<0.001
2181-Spleen-H3K4Me1	1.22	P<0.001
2181-Spleen-H3K4Me3	1.56	P<0.001
2181-Heart-CTCF	1.47	P<0.001
2181-Heart-H3K27Me3	1.18	P<0.001
2181-Heart-H3K4Me1	1.27	P<0.001
2181-Heart-H3K4Me3	2.46	P<0.001
2181-Kidney-CTCF	1.37	P<0.001
2181-Kidney-H3K27Me3	1.19	P<0.001
2181-Liver-CTCF	1.66	P<0.001
2181-Lung-CTCF	1.36	P<0.001
2181-Lung-H3K27Me3	1.12	P<0.001
2181-MG-CTCF	1.52	P<0.001
2181-Spleen-CTCF	1.32	P<0.001
2181-Spleen-H3K27ac	1.25	P<0.001
2181-Spleen-H3K27Me3	1.1	P<0.001
2181Rep-MG-H3K27ac	1.47	P<0.001
2181Rep-MG-H3K27Me3	1.18	P<0.001
2181Rep-MG-H3K4Me1	1.24	P<0.001
2181Rep-MG-H3K4Me3	1.55	P<0.001
2181Rep-MG-CTCF	1.41	P<0.001
6819-Heart-H3K27ac	1.38	P<0.001
6819-Kidney-H3K27ac	1.52	P<0.001
6819-Kidney-H3K4Me1	1.23	P<0.001
6819-Kidney-H3K4Me3	1.52	P<0.001
6819-Liver-H3K27ac	1.39	P<0.001
6819-Liver-H3K27Me3	1.11	P<0.001
6819-Liver-H3K4Me1	1.19	P<0.001
6819-Liver-H3K4Me3	1.43	P<0.001
6819-Lung-H3K27ac	1.4	P<0.001
6819-Lung-H3K4Me1	1.16	P<0.001
6819-Lung-H3K4Me3	1.67	P<0.001
6819-MG-H3K27ac	1.74	P<0.001
6819-MG-H3K27Me3	1.17	P<0.001
6819-MG-H3K4Me1	1.25	P<0.001
6819-MG-H3K4Me3	1.76	P<0.001
6819-Heart-CTCF	1.72	P<0.001
6819-Heart-H3K27Me3	1.24	P<0.001
6819-Heart-H3K4Me1	1.23	P<0.001
6819-Heart-H3K4Me3	2.19	P<0.001
6819-Kidney-CTCF	1.22	P<0.001
6819-Kidney-H3K27Me3	1.14	P<0.001
6819-Liver-CTCF	1.42	P<0.001
6819-Lung-CTCF	1.16	P<0.001
6819-Lung-H3K27Me3	1.1	P<0.001
6819-MG-CTCF	1.49	P<0.001
6819-Spleen-CTCF	1.08	P<0.001
6819-Spleen-H3K27ac	1.3	P<0.001
6819-Spleen-H3K4Me1	1.19	P<0.001
6819-Spleen-H3K4Me3	1.7	P<0.001
6819-Spleen-H3K27Me3	1.09	P<0.001
Daisy-Heart-H3K4Me1	1.2	P<0.001
Daisy-Heart-H3K4Me3	1.58	P<0.001
Daisy-Kidney-H3K4Me1	1.2	P<0.001
Daisy-Kidney-H3K4Me3	1.51	P<0.001
Daisy-Liver-H3K27ac	1.47	P<0.001
Daisy-Liver-H3K27Me3	1.14	P<0.001
Daisy-Liver-H3K4Me1	1.29	P<0.001
Daisy-Liver-H3K4Me3	1.47	P<0.001
Daisy-Lung-H3K4Me1	1.16	P<0.001
Daisy-Lung-H3K4Me3	1.54	P<0.001
Daisy-Spleen-H3K27ac	1.33	P<0.001
Daisy-Heart-CTCF	1.45	P<0.001
Daisy-Heart-H3K27ac	1.73	P<0.001
Daisy-Kidney-CTCF	1.61	P<0.001
Daisy-Liver-CTCF	1.59	P<0.001
Daisy-Lung-CTCF	1.57	P<0.001
Daisy-MG-CTCF	1.46	P<0.001
Daisy-Spleen-CTCF	1.15	P<0.001
Daisy-Heart-H3K27Me3	1.16	P<0.001
Daisy-Spleen-H3K27Me3	1.04	P<0.001
Daisy-Spleen-H3K4Me3	1.92	P<0.001
Daisy-Spleen-H3K4Me1	1.11	P<0.001
Daisy-MG-H3K27ac	1.5	P<0.001
Daisy-MG-H3K27Me3	1.11	P<0.001
Daisy-MG-H3K4Me1	1.15	P<0.001
Daisy-MG-H3K4Me3	1.52	P<0.001

## Sheet: Allele specific eQTL
Sample	Enrichment	Significance			H3K4Me3	H3K27ac	CTCF	H3K4Me1	H3K27Me3
2181-Heart-H3K27ac	1.68	P<0.001		Kidney	1.84555	2.01061	1.91332	1.7518	1.70099	1.84271
2181-Kidney-H3K27ac	2.01	P<0.001		Liver	1.85675	1.90595	1.97596	1.80523	1.64616	1.83801
2181-Kidney-H3K4Me1	1.74	P<0.001		Lung	1.77827	2.02061	1.93459	1.70074	1.66842	1.81683
2181-Kidney-H3K4Me3	1.92	P<0.001		Mammary	1.95443	2.01002	1.92601	1.77487	1.67951	1.86897
2181-Liver-H3K27ac	1.9	P<0.001		Spleen	1.9133	2.01534	1.93007	1.76526	1.66241	1.85728
2181-Liver-H3K27Me3	1.65	P<0.001		Heart	1.83856	1.79802	1.89939	1.78364	1.77054	1.81803
2181-Liver-H3K4Me1	1.82	P<0.001			1.86921	1.9565	1.92969	1.76418	1.6879	1.84234
2181-Liver-H3K4Me3	1.85	P<0.001
2181-Lung-H3K27ac	2.04	P<0.001
2181-Lung-H3K4Me1	1.68	P<0.001
2181-Lung-H3K4Me3	1.74	P<0.001
2181-MG-H3K27ac	1.99	P<0.001
2181-MG-H3K27Me3	1.72	P<0.001
2181-MG-H3K4Me1	1.81	P<0.001
2181-MG-H3K4Me3	1.96	P<0.001
2181-Spleen-H3K4Me1	1.81	P<0.001
2181-Spleen-H3K4Me3	1.94	P<0.001
2181-Heart-CTCF	1.85	P<0.001
2181-Heart-H3K27Me3	1.78	P<0.001
2181-Heart-H3K4Me1	1.8	P<0.001
2181-Heart-H3K4Me3	1.77	P<0.001
2181-Kidney-CTCF	1.9	P<0.001
2181-Kidney-H3K27Me3	1.73	P<0.001
2181-Liver-CTCF	2.07	P<0.001
2181-Lung-CTCF	1.86	P<0.001
2181-Lung-H3K27Me3	1.66	P<0.001
2181-MG-CTCF	1.96	P<0.001
2181-Spleen-CTCF	2.09	P<0.001
2181-Spleen-H3K27ac	2	P<0.001
2181-Spleen-H3K27Me3	1.7	P<0.001
2181Rep-MG-H3K27ac	1.97	P<0.001
2181Rep-MG-H3K27Me3	1.68	P<0.001
2181Rep-MG-H3K4Me1	1.79	P<0.001
2181Rep-MG-H3K4Me3	1.94	P<0.001
2181Rep-MG-CTCF	1.89	P<0.001
6819-Heart-H3K27ac	1.69	P<0.001
6819-Kidney-H3K27ac	2.01	P<0.001
6819-Kidney-H3K4Me1	1.76	P<0.001
6819-Kidney-H3K4Me3	1.89	P<0.001
6819-Liver-H3K27ac	1.92	P<0.001
6819-Liver-H3K27Me3	1.64	P<0.001
6819-Liver-H3K4Me1	1.74	P<0.001
6819-Liver-H3K4Me3	1.85	P<0.001
6819-Lung-H3K27ac	2	P<0.001
6819-Lung-H3K4Me1	1.69	P<0.001
6819-Lung-H3K4Me3	1.8	P<0.001
6819-MG-H3K27ac	2.14	P<0.001
6819-MG-H3K27Me3	1.69	P<0.001
6819-MG-H3K4Me1	1.82	P<0.001
6819-MG-H3K4Me3	2.06	P<0.001
6819-Heart-CTCF	1.89	P<0.001
6819-Heart-H3K27Me3	1.77	P<0.001
6819-Heart-H3K4Me1	1.79	P<0.001
6819-Heart-H3K4Me3	1.87	P<0.001
6819-Kidney-CTCF	1.82	P<0.001
6819-Kidney-H3K27Me3	1.67	P<0.001
6819-Liver-CTCF	1.89	P<0.001
6819-Lung-CTCF	1.87	P<0.001
6819-Lung-H3K27Me3	1.67	P<0.001
6819-MG-CTCF	1.94	P<0.001
6819-Spleen-CTCF	1.8	P<0.001
6819-Spleen-H3K27ac	2.07	P<0.001
6819-Spleen-H3K4Me1	1.81	P<0.001
6819-Spleen-H3K4Me3	1.91	P<0.001
6819-Spleen-H3K27Me3	1.7	P<0.001
Daisy-Heart-H3K4Me1	1.76	P<0.001
Daisy-Heart-H3K4Me3	1.88	P<0.001
Daisy-Kidney-H3K4Me1	1.75	P<0.001
Daisy-Kidney-H3K4Me3	1.72	P<0.001
Daisy-Liver-H3K27ac	1.9	P<0.001
Daisy-Liver-H3K27Me3	1.65	P<0.001
Daisy-Liver-H3K4Me1	1.85	P<0.001
Daisy-Liver-H3K4Me3	1.87	P<0.001
Daisy-Lung-H3K4Me1	1.73	P<0.001
Daisy-Lung-H3K4Me3	1.79	P<0.001
Daisy-Spleen-H3K27ac	1.98	P<0.001
Daisy-Heart-CTCF	1.95	P<0.001
Daisy-Heart-H3K27ac	2.02	P<0.001
Daisy-Kidney-CTCF	2.03	P<0.001
Daisy-Liver-CTCF	1.98	P<0.001
Daisy-Lung-CTCF	2.07	P<0.001
Daisy-MG-CTCF	1.9	P<0.001
Daisy-Spleen-CTCF	1.91	P<0.001
Daisy-Heart-H3K27Me3	1.76	P<0.001
Daisy-Spleen-H3K27Me3	1.59	P<0.001
Daisy-Spleen-H3K4Me3	1.89	P<0.001
Daisy-Spleen-H3K4Me1	1.67	P<0.001
Daisy-MG-H3K27ac	1.95	P<0.001
Daisy-MG-H3K27Me3	1.64	P<0.001
Daisy-MG-H3K4Me1	1.68	P<0.001
Daisy-MG-H3K4Me3	1.86	P<0.001

## Sheet: QTL Protein Yield
Sample	Enrichment	Significance			H3K4Me3	H3K27ac	CTCF	H3K4Me1	H3K27Me3
2181-Heart-H3K27ac	2.92	P<0.001		Kidney	4.2369	4.51301	4.31963	3.15859	3.06328	3.86907
2181-Kidney-H3K27ac	4.56	P<0.001		Liver	4.20031	4.33858	4.57172	3.43561	2.85683	3.88061
2181-Kidney-H3K4Me1	3.16	P<0.001		Lung	3.67246	4.17949	3.9452	2.91662	2.79212	3.50354
2181-Kidney-H3K4Me3	5.17	P<0.001		Mammary	5.1114	5.03013	4.73838	3.38759	3.02657	4.25881
2181-Liver-H3K27ac	4.27	P<0.001		Spleen	4.23848	3.74098	2.81892	2.98236	2.73174	3.3025
2181-Liver-H3K27Me3	2.82	P<0.001		Heart	5.32515	3.81299	3.96123	3.3733	3.10186	3.91491
2181-Liver-H3K4Me1	3.45	P<0.001			4.49819	4.30489	4.09493	3.21841	2.93461	3.81858
2181-Liver-H3K4Me3	4.08	P<0.001
2181-Lung-H3K27ac	4.31	P<0.001
2181-Lung-H3K4Me1	2.98	P<0.001
2181-Lung-H3K4Me3	3.66	P<0.001
2181-MG-H3K27ac	4.97	P<0.001
2181-MG-H3K27Me3	3.14	P<0.001
2181-MG-H3K4Me1	3.56	P<0.001
2181-MG-H3K4Me3	5.19	P<0.001
2181-Spleen-H3K4Me1	3.33	P<0.001
2181-Spleen-H3K4Me3	4.62	P<0.001
2181-Heart-CTCF	3.83	P<0.001
2181-Heart-H3K27Me3	3.06	P<0.001
2181-Heart-H3K4Me1	3.61	P<0.001
2181-Heart-H3K4Me3	5.72	P<0.001
2181-Kidney-CTCF	4.31	P<0.001
2181-Kidney-H3K27Me3	3.2	P<0.001
2181-Liver-CTCF	4.24	P<0.001
2181-Lung-CTCF	4.22	P<0.001
2181-Lung-H3K27Me3	2.9	P<0.001
2181-MG-CTCF	5.11	P<0.001
2181-Spleen-CTCF	3.78	P<0.001
2181-Spleen-H3K27ac	3.78	P<0.001
2181-Spleen-H3K27Me3	3.01	P<0.001
2181Rep-MG-H3K27ac	4.58	P<0.001
2181Rep-MG-H3K27Me3	3.05	P<0.001
2181Rep-MG-H3K4Me1	3.4	P<0.001
2181Rep-MG-H3K4Me3	4.92	P<0.001
2181Rep-MG-CTCF	4.47	P<0.001
6819-Heart-H3K27ac	2.94	P<0.001
6819-Kidney-H3K27ac	4.47	P<0.001
6819-Kidney-H3K4Me1	3.23	P<0.001
6819-Kidney-H3K4Me3	4.62	P<0.001
6819-Liver-H3K27ac	4.23	P<0.001
6819-Liver-H3K27Me3	2.77	P<0.001
6819-Liver-H3K4Me1	3.15	P<0.001
6819-Liver-H3K4Me3	4.09	P<0.001
6819-Lung-H3K27ac	4.05	P<0.001
6819-Lung-H3K4Me1	2.96	P<0.001
6819-Lung-H3K4Me3	3.91	P<0.001
6819-MG-H3K27ac	5.95	P<0.001
6819-MG-H3K27Me3	3.06	P<0.001
6819-MG-H3K4Me1	3.57	P<0.001
6819-MG-H3K4Me3	5.81	P<0.001
6819-Heart-CTCF	3.93	P<0.001
6819-Heart-H3K27Me3	3.09	P<0.001
6819-Heart-H3K4Me1	3.37	P<0.001
6819-Heart-H3K4Me3	5.75	P<0.001
6819-Kidney-CTCF	3.58	P<0.001
6819-Kidney-H3K27Me3	2.93	P<0.001
6819-Liver-CTCF	4.13	P<0.001
6819-Lung-CTCF	2.98	P<0.001
6819-Lung-H3K27Me3	2.69	P<0.001
6819-MG-CTCF	4.92	P<0.001
6819-Spleen-CTCF	2.03	P<0.001
6819-Spleen-H3K27ac	4.06	P<0.001
6819-Spleen-H3K4Me1	3.09	P<0.001
6819-Spleen-H3K4Me3	4.14	P<0.001
6819-Spleen-H3K27Me3	2.79	P<0.001
Daisy-Heart-H3K4Me1	3.14	P<0.001
Daisy-Heart-H3K4Me3	4.51	P<0.001
Daisy-Kidney-H3K4Me1	3.09	P<0.001
Daisy-Kidney-H3K4Me3	2.92	P<0.001
Daisy-Liver-H3K27ac	4.52	P<0.001
Daisy-Liver-H3K27Me3	2.98	P<0.001
Daisy-Liver-H3K4Me1	3.71	P<0.001
Daisy-Liver-H3K4Me3	4.43	P<0.001
Daisy-Lung-H3K4Me1	2.81	P<0.001
Daisy-Lung-H3K4Me3	3.44	P<0.001
Daisy-Spleen-H3K27ac	3.39	P<0.001
Daisy-Heart-CTCF	4.13	P<0.001
Daisy-Heart-H3K27ac	5.58	P<0.001
Daisy-Kidney-CTCF	5.07	P<0.001
Daisy-Liver-CTCF	5.34	P<0.001
Daisy-Lung-CTCF	4.64	P<0.001
Daisy-MG-CTCF	4.45	P<0.001
Daisy-Spleen-CTCF	2.64	P<0.001
Daisy-Heart-H3K27Me3	3.16	P<0.001
Daisy-Spleen-H3K27Me3	2.4	P<0.001
Daisy-Spleen-H3K4Me3	3.95	P<0.001
Daisy-Spleen-H3K4Me1	2.53	P<0.001
Daisy-MG-H3K27ac	4.62	P<0.001
Daisy-MG-H3K27Me3	2.85	P<0.001
Daisy-MG-H3K4Me1	3.02	P<0.001
Daisy-MG-H3K4Me3	4.54	P<0.001

## Sheet: QTL Fat yield
Sample	Enrichment	Significance			H3K4Me3	H3K27ac	CTCF	H3K4Me1	H3K27Me3
2181-Heart-H3K27ac	2.33	P<0.001		Kidney	3.51005	3.63474	3.5851	2.76041	2.72517	3.25281
2181-Kidney-H3K27ac	3.68	P<0.001		Liver	3.62498	3.69453	3.90487	3.02797	2.55256	3.36098
2181-Kidney-H3K4Me1	2.76	P<0.001		Lung	3.2085	3.29197	3.28936	2.57339	2.52859	2.98884
2181-Kidney-H3K4Me3	4.28	P<0.001		Mammary	4.32678	4.11511	4.13216	2.96498	2.68442	3.64469
2181-Liver-H3K27ac	3.67	P<0.001		Spleen	3.41881	3.05065	2.32739	2.62606	2.35559	2.7557
2181-Liver-H3K27Me3	2.52	P<0.001		Heart	4.23168	2.97929	3.32432	2.94026	2.76939	3.24899
2181-Liver-H3K4Me1	3.04	P<0.001			3.75206	3.49925	3.4643	2.82338	2.60457	3.23648
2181-Liver-H3K4Me3	3.53	P<0.001
2181-Lung-H3K27ac	3.45	P<0.001
2181-Lung-H3K4Me1	2.61	P<0.001
2181-Lung-H3K4Me3	3.25	P<0.001
2181-MG-H3K27ac	4.17	P<0.001
2181-MG-H3K27Me3	2.78	P<0.001
2181-MG-H3K4Me1	3.12	P<0.001
2181-MG-H3K4Me3	4.39	P<0.001
2181-Spleen-H3K4Me1	2.9	P<0.001
2181-Spleen-H3K4Me3	3.61	P<0.001
2181-Heart-CTCF	3.33	P<0.001
2181-Heart-H3K27Me3	2.73	P<0.001
2181-Heart-H3K4Me1	3.15	P<0.001
2181-Heart-H3K4Me3	4.45	P<0.001
2181-Kidney-CTCF	3.67	P<0.001
2181-Kidney-H3K27Me3	2.84	P<0.001
2181-Liver-CTCF	3.68	P<0.001
2181-Lung-CTCF	3.55	P<0.001
2181-Lung-H3K27Me3	2.61	P<0.001
2181-MG-CTCF	4.42	P<0.001
2181-Spleen-CTCF	2.89	P<0.001
2181-Spleen-H3K27ac	3.08	P<0.001
2181-Spleen-H3K27Me3	2.58	P<0.001
2181Rep-MG-H3K27ac	3.72	P<0.001
2181Rep-MG-H3K27Me3	2.7	P<0.001
2181Rep-MG-H3K4Me1	2.94	P<0.001
2181Rep-MG-H3K4Me3	4.15	P<0.001
2181Rep-MG-CTCF	3.87	P<0.001
6819-Heart-H3K27ac	2.35	P<0.001
6819-Kidney-H3K27ac	3.59	P<0.001
6819-Kidney-H3K4Me1	2.83	P<0.001
6819-Kidney-H3K4Me3	3.81	P<0.001
6819-Liver-H3K27ac	3.55	P<0.001
6819-Liver-H3K27Me3	2.48	P<0.001
6819-Liver-H3K4Me1	2.8	P<0.001
6819-Liver-H3K4Me3	3.53	P<0.001
6819-Lung-H3K27ac	3.14	P<0.001
6819-Lung-H3K4Me1	2.6	P<0.001
6819-Lung-H3K4Me3	3.54	P<0.001
6819-MG-H3K27ac	4.8	P<0.001
6819-MG-H3K27Me3	2.7	P<0.001
6819-MG-H3K4Me1	3.1	P<0.001
6819-MG-H3K4Me3	4.87	P<0.001
6819-Heart-CTCF	3.36	P<0.001
6819-Heart-H3K27Me3	2.75	P<0.001
6819-Heart-H3K4Me1	2.9	P<0.001
6819-Heart-H3K4Me3	4.48	P<0.001
6819-Kidney-CTCF	3.11	P<0.001
6819-Kidney-H3K27Me3	2.61	P<0.001
6819-Liver-CTCF	3.46	P<0.001
6819-Lung-CTCF	2.56	P<0.001
6819-Lung-H3K27Me3	2.45	P<0.001
6819-MG-CTCF	4.22	P<0.001
6819-Spleen-CTCF	1.87	P<0.001
6819-Spleen-H3K27ac	3.38	P<0.001
6819-Spleen-H3K4Me1	2.75	P<0.001
6819-Spleen-H3K4Me3	3.38	P<0.001
6819-Spleen-H3K27Me3	2.35	P<0.001
Daisy-Heart-H3K4Me1	2.77	P<0.001
Daisy-Heart-H3K4Me3	3.77	P<0.001
Daisy-Kidney-H3K4Me1	2.69	P<0.001
Daisy-Kidney-H3K4Me3	2.43	P<0.001
Daisy-Liver-H3K27ac	3.87	P<0.001
Daisy-Liver-H3K27Me3	2.66	P<0.001
Daisy-Liver-H3K4Me1	3.25	P<0.001
Daisy-Liver-H3K4Me3	3.81	P<0.001
Daisy-Lung-H3K4Me1	2.51	P<0.001
Daisy-Lung-H3K4Me3	2.84	P<0.001
Daisy-Spleen-H3K27ac	2.7	P<0.001
Daisy-Heart-CTCF	3.28	P<0.001
Daisy-Heart-H3K27ac	4.26	P<0.001
Daisy-Kidney-CTCF	3.97	P<0.001
Daisy-Liver-CTCF	4.57	P<0.001
Daisy-Lung-CTCF	3.75	P<0.001
Daisy-MG-CTCF	4.03	P<0.001
Daisy-Spleen-CTCF	2.22	P<0.001
Daisy-Heart-H3K27Me3	2.83	P<0.001
Daisy-Spleen-H3K27Me3	2.13	P<0.001
Daisy-Spleen-H3K4Me3	3.27	P<0.001
Daisy-Spleen-H3K4Me1	2.23	P<0.001
Daisy-MG-H3K27ac	3.77	P<0.001
Daisy-MG-H3K27Me3	2.55	P<0.001
Daisy-MG-H3K4Me1	2.7	P<0.001
Daisy-MG-H3K4Me3	3.9	P<0.001

## Sheet: QTL Milk Yield
Sample	Enrichment	Significance			H3K4Me3	H3K27ac	CTCF	H3K4Me1	H3K27Me3
2181-Heart-H3K27ac	1.8	P<0.001		Kidney	2.96713	2.95007	2.92119	2.33882	2.30644	2.70726
2181-Kidney-H3K27ac	2.94	P<0.001		Liver	2.99733	3.03758	3.28039	2.48564	2.21018	2.80222
2181-Kidney-H3K4Me1	2.35	P<0.001		Lung	2.77957	2.69249	2.78138	2.16134	2.15005	2.52707
2181-Kidney-H3K4Me3	3.43	P<0.001		Mammary	3.48077	3.31973	3.33807	2.47758	2.3124	2.98571
2181-Liver-H3K27ac	3.01	P<0.001		Spleen	2.97123	2.44935	2.03357	2.21377	2.03339	2.34026
2181-Liver-H3K27Me3	2.18	P<0.001		Heart	3.35255	2.29843	2.7265	2.43015	2.39946	2.64142
2181-Liver-H3K4Me1	2.49	P<0.001			3.11192	2.81883	2.8727	2.35786	2.24069	2.68702
2181-Liver-H3K4Me3	2.94	P<0.001
2181-Lung-H3K27ac	2.79	P<0.001
2181-Lung-H3K4Me1	2.22	P<0.001
2181-Lung-H3K4Me3	2.73	P<0.001
2181-MG-H3K27ac	3.38	P<0.001
2181-MG-H3K27Me3	2.38	P<0.001
2181-MG-H3K4Me1	2.59	P<0.001
2181-MG-H3K4Me3	3.5	P<0.001
2181-Spleen-H3K4Me1	2.42	P<0.001
2181-Spleen-H3K4Me3	3.03	P<0.001
2181-Heart-CTCF	2.84	P<0.001
2181-Heart-H3K27Me3	2.41	P<0.001
2181-Heart-H3K4Me1	2.52	P<0.001
2181-Heart-H3K4Me3	3.41	P<0.001
2181-Kidney-CTCF	2.99	P<0.001
2181-Kidney-H3K27Me3	2.41	P<0.001
2181-Liver-CTCF	3.27	P<0.001
2181-Lung-CTCF	2.95	P<0.001
2181-Lung-H3K27Me3	2.2	P<0.001
2181-MG-CTCF	3.54	P<0.001
2181-Spleen-CTCF	2.56	P<0.001
2181-Spleen-H3K27ac	2.49	P<0.001
2181-Spleen-H3K27Me3	2.2	P<0.001
2181Rep-MG-H3K27ac	3.01	P<0.001
2181Rep-MG-H3K27Me3	2.32	P<0.001
2181Rep-MG-H3K4Me1	2.44	P<0.001
2181Rep-MG-H3K4Me3	3.35	P<0.001
2181Rep-MG-CTCF	3.14	P<0.001
6819-Heart-H3K27ac	1.8	P<0.001
6819-Kidney-H3K27ac	2.96	P<0.001
6819-Kidney-H3K4Me1	2.39	P<0.001
6819-Kidney-H3K4Me3	3.19	P<0.001
6819-Liver-H3K27ac	2.94	P<0.001
6819-Liver-H3K27Me3	2.16	P<0.001
6819-Liver-H3K4Me1	2.34	P<0.001
6819-Liver-H3K4Me3	2.93	P<0.001
6819-Lung-H3K27ac	2.6	P<0.001
6819-Lung-H3K4Me1	2.19	P<0.001
6819-Lung-H3K4Me3	2.98	P<0.001
6819-MG-H3K27ac	3.77	P<0.001
6819-MG-H3K27Me3	2.34	P<0.001
6819-MG-H3K4Me1	2.56	P<0.001
6819-MG-H3K4Me3	3.91	P<0.001
6819-Heart-CTCF	2.63	P<0.001
6819-Heart-H3K27Me3	2.33	P<0.001
6819-Heart-H3K4Me1	2.42	P<0.001
6819-Heart-H3K4Me3	3.53	P<0.001
6819-Kidney-CTCF	2.6	P<0.001
6819-Kidney-H3K27Me3	2.2	P<0.001
6819-Liver-CTCF	2.96	P<0.001
6819-Lung-CTCF	2.23	P<0.001
6819-Lung-H3K27Me3	2.1	P<0.001
6819-MG-CTCF	3.4	P<0.001
6819-Spleen-CTCF	1.59	P<0.001
6819-Spleen-H3K27ac	2.66	P<0.001
6819-Spleen-H3K4Me1	2.29	P<0.001
6819-Spleen-H3K4Me3	3.08	P<0.001
6819-Spleen-H3K27Me3	2.06	P<0.001
Daisy-Heart-H3K4Me1	2.35	P<0.001
Daisy-Heart-H3K4Me3	3.12	P<0.001
Daisy-Kidney-H3K4Me1	2.28	P<0.001
Daisy-Kidney-H3K4Me3	2.29	P<0.001
Daisy-Liver-H3K27ac	3.15	P<0.001
Daisy-Liver-H3K27Me3	2.28	P<0.001
Daisy-Liver-H3K4Me1	2.63	P<0.001
Daisy-Liver-H3K4Me3	3.12	P<0.001
Daisy-Lung-H3K4Me1	2.07	P<0.001
Daisy-Lung-H3K4Me3	2.63	P<0.001
Daisy-Spleen-H3K27ac	2.2	P<0.001
Daisy-Heart-CTCF	2.7	P<0.001
Daisy-Heart-H3K27ac	3.3	P<0.001
Daisy-Kidney-CTCF	3.18	P<0.001
Daisy-Liver-CTCF	3.61	P<0.001
Daisy-Lung-CTCF	3.17	P<0.001
Daisy-MG-CTCF	3.27	P<0.001
Daisy-Spleen-CTCF	1.95	P<0.001
Daisy-Heart-H3K27Me3	2.46	P<0.001
Daisy-Spleen-H3K27Me3	1.83	P<0.001
Daisy-Spleen-H3K4Me3	2.8	P<0.001
Daisy-Spleen-H3K4Me1	1.94	P<0.001
Daisy-MG-H3K27ac	3.12	P<0.001
Daisy-MG-H3K27Me3	2.21	P<0.001
Daisy-MG-H3K4Me1	2.31	P<0.001
Daisy-MG-H3K4Me3	3.17	P<0.001

[truncated: 2 more sheets: QTL Fat percentage, QTL Protein percentage]
