# Supplementary material for: Putative Causal Variants Are Enriched in Annotated Functional Regions From Six Bovine Tissues
Source: Front Genet. 2021 Jun 23;12:664379. doi: 10.3389/fgene.2021.664379 (PMC8260860; doi:10.3389/fgene.2021.664379)
Supplement: Supplementary Table 7 — Enrichment of SNP datasets within differentially bound peaks. The enrichment of each SNP dataset within differentially bound peaks for each sample with either higher (Up) or lower (Down) binding. Significance of enrichment or depletion was determined with a hypergeometric test. A summary table is included to the right with average enrichment for each tissue. Darker green indicates higher enrichment. [file Table_7.XLSX]

## Sheet: Description
Supplementary Table 7. Enrichment of SNP datasets within differentially bound peaks. The enrichment of each SNP dataset within differentially bound peaks for each sample with either higher (Up) or lower (Down) binding. Significance of enrichment or depletion was determined with a hypergeometric test. A summary table is included to the right with average enrichment for each tissue. Darker green in…

## Sheet: SNP 80k
Sample	Enrichment	Significance			Up	H3K4Me3	H3K27ac	CTCF	H3K4Me1	H3K27Me3
CTCF_Heart_Down	0.94	P=0.53			Kidney	0.838853	1.12149	1.19636	0.959525	0.510358
CTCF_Heart_Up	1.34	P=0.08			Liver	1.17931	1.04738	0	1.15388	0
CTCF_Kidney_Down	0	P=0.61			Lung	0.730445	1.09823	1.13858	0.763762	0.826269
CTCF_Kidney_Up	1.2	P<0.001			Mammary	1.26984	1.11436	0	1.21025	2.11847
CTCF_Liver_Down	1.15	P<0.001			Spleen	1.1443	1.09033	1.12701	0.934908	0.910104
CTCF_Liver_Up	0	P=0.61			Heart	1.21731	1.10039	1.34413	0	1.06012
CTCF_Lung_Down	0	P=0.85
CTCF_Lung_Up	1.14	P<0.001
CTCF_MG_Down	1.14	P<0.001			Down	H3K4Me3	H3K27ac	CTCF	H3K4Me1	H3K27Me3
CTCF_MG_Up	0	P=0.72			Kidney	1.69496	1.09035	0	0.758872	1.35205
CTCF_Spleen_Down	1.27	P=0.47			Liver	0.865982	1.09511	1.15175	0.876958	0.960489
CTCF_Spleen_Up	1.13	P=0.01			Lung	1.12311	0.973854	0	0.535122	1.68017
H3K27ac_Heart_Down	1.37	P<0.001			Mammary	0.891501	1.04011	1.14495	1.11343	0.964736
H3K27ac_Heart_Up	1.1	P<0.001			Spleen	1.13694	1.07572	1.27015	1.21361	1.03782
H3K27ac_Kidney_Down	1.09	P=0.15			Heart	1.07776	1.37103	0.938198	0.654492	1.1171
H3K27ac_Kidney_Up	1.12	P=0.01
H3K27ac_Liver_Down	1.1	P<0.001
H3K27ac_Liver_Up	1.05	P=0.26
H3K27ac_Lung_Down	0.97	P=0.46
H3K27ac_Lung_Up	1.1	P=0.21
H3K27ac_MG_Down	1.04	P=0.15
H3K27ac_MG_Up	1.11	P=0.01
H3K27ac_Spleen_Down	1.08	P=0.09
H3K27ac_Spleen_Up	1.09	P=0.02
H3K27Me3_Heart_Down	1.12	P=0.29
H3K27Me3_Heart_Up	1.06	P=0.1
H3K27Me3_Kidney_Down	1.35	P=0.19
H3K27Me3_Kidney_Up	0.51	P=0.42
H3K27Me3_Liver_Down	0.96	P=0.32
H3K27Me3_Liver_Up	0	P=0.79
H3K27Me3_Lung_Down	1.68	P=0.07
H3K27Me3_Lung_Up	0.83	P=0.47
H3K27Me3_MG_Down	0.96	P=0.41
H3K27Me3_MG_Up	2.12	P=0.38
H3K27Me3_Spleen_Down	1.04	P=0.5
H3K27Me3_Spleen_Up	0.91	P=0.3
H3K4Me1_Heart_Down	0.65	P=0.27
H3K4Me1_Heart_Up	0	P=0.04
H3K4Me1_Kidney_Down	0.76	P=0.62
H3K4Me1_Kidney_Up	0.96	P=0.57
H3K4Me1_Liver_Down	0.88	P=0.49
H3K4Me1_Liver_Up	1.15	P<0.001
H3K4Me1_Lung_Down	0.54	P=0.28
H3K4Me1_Lung_Up	0.76	P=0.62
H3K4Me1_MG_Down	1.11	P=0.35
H3K4Me1_MG_Up	1.21	P=0.25
H3K4Me1_Spleen_Down	1.21	P=0.37
H3K4Me1_Spleen_Up	0.93	P=0.21
H3K4Me3_Heart_Down	1.08	P=0.37
H3K4Me3_Heart_Up	1.22	P<0.001
H3K4Me3_Kidney_Down	1.69	P=0.03
H3K4Me3_Kidney_Up	0.84	P=0.43
H3K4Me3_Liver_Down	0.87	P=0.37
H3K4Me3_Liver_Up	1.18	P=0.09
H3K4Me3_Lung_Down	1.12	P=0.39
H3K4Me3_Lung_Up	0.73	P=0.41
H3K4Me3_MG_Down	0.89	P=0.27
H3K4Me3_MG_Up	1.27	P=0.02
H3K4Me3_Spleen_Down	1.14	P=0.39
H3K4Me3_Spleen_Up	1.14	P=0.04

## Sheet: Exon eQTL
Sample	Enrichment	Significance			Up	H3K4Me3	H3K27ac	CTCF	H3K4Me1	H3K27Me3
CTCF_Heart_Down	1.44	P<0.001			Kidney	1.01154	1.58346	1.72227	0.663187	0.180122
CTCF_Heart_Up	1.11	P=0.04			Liver	1.67513	1.31576	1.25188	1.66497	1.4896
CTCF_Kidney_Down	0.71	P=0.34			Lung	1.26751	1.61228	1.8473	0.673894	1.22115
CTCF_Kidney_Up	1.72	P<0.001			Mammary	1.5132	1.50906	0.537751	1.29397	0.373841
CTCF_Liver_Down	1.79	P<0.001			Spleen	1.97525	1.67783	1.8246	1.61734	1.28291
CTCF_Liver_Up	1.25	P=0.33			Heart	1.46802	1.33882	1.11396	0.696091	1.36095
CTCF_Lung_Down	1.12	P=0.53
CTCF_Lung_Up	1.85	P<0.001
CTCF_MG_Down	1.75	P<0.001			Down	H3K4Me3	H3K27ac	CTCF	H3K4Me1	H3K27Me3
CTCF_MG_Up	0.54	P=0.28			Kidney	2.02831	1.80339	0.710907	0.93741	0.785366
CTCF_Spleen_Down	1.68	P=0.01			Liver	1.04425	1.37669	1.78711	0.990426	1.0694
CTCF_Spleen_Up	1.82	P<0.001			Lung	1.88282	1.05861	1.11618	2.97458	0.929917
H3K27ac_Heart_Down	1.42	P<0.001			Mammary	1.58596	1.26436	1.74984	1.22803	1.36755
H3K27ac_Heart_Up	1.34	P<0.001			Spleen	1.59502	1.33455	1.68105	1.16005	1.27182
H3K27ac_Kidney_Down	1.8	P<0.001			Heart	1.2961	1.42408	1.44274	1.64582	1.38627
H3K27ac_Kidney_Up	1.58	P<0.001
H3K27ac_Liver_Down	1.38	P<0.001
H3K27ac_Liver_Up	1.32	P<0.001
H3K27ac_Lung_Down	1.06	P=0.08
H3K27ac_Lung_Up	1.61	P<0.001
H3K27ac_MG_Down	1.26	P<0.001
H3K27ac_MG_Up	1.51	P<0.001
H3K27ac_Spleen_Down	1.33	P<0.001
H3K27ac_Spleen_Up	1.68	P<0.001
H3K27Me3_Heart_Down	1.39	P<0.001
H3K27Me3_Heart_Up	1.36	P<0.001
H3K27Me3_Kidney_Down	0.79	P=0.02
H3K27Me3_Kidney_Up	0.18	P<0.001
H3K27Me3_Liver_Down	1.07	P<0.001
H3K27Me3_Liver_Up	1.49	P=0.28
H3K27Me3_Lung_Down	0.93	P=0.3
H3K27Me3_Lung_Up	1.22	P=0.06
H3K27Me3_MG_Down	1.37	P<0.001
H3K27Me3_MG_Up	0.37	P=0.1
H3K27Me3_Spleen_Down	1.27	P=0.01
H3K27Me3_Spleen_Up	1.28	P<0.001
H3K4Me1_Heart_Down	1.65	P<0.001
H3K4Me1_Heart_Up	0.7	P=0.04
H3K4Me1_Kidney_Down	0.94	P=0.47
H3K4Me1_Kidney_Up	0.66	P<0.001
H3K4Me1_Liver_Down	0.99	P=0.5
H3K4Me1_Liver_Up	1.66	P<0.001
H3K4Me1_Lung_Down	2.97	P<0.001
H3K4Me1_Lung_Up	0.67	P=0.13
H3K4Me1_MG_Down	1.23	P<0.001
H3K4Me1_MG_Up	1.29	P<0.001
H3K4Me1_Spleen_Down	1.16	P=0.13
H3K4Me1_Spleen_Up	1.62	P<0.001
H3K4Me3_Heart_Down	1.3	P<0.001
H3K4Me3_Heart_Up	1.47	P<0.001
H3K4Me3_Kidney_Down	2.03	P<0.001
H3K4Me3_Kidney_Up	1.01	P=0.47
H3K4Me3_Liver_Down	1.04	P=0.3
H3K4Me3_Liver_Up	1.68	P<0.001
H3K4Me3_Lung_Down	1.88	P<0.001
H3K4Me3_Lung_Up	1.27	P=0.04
H3K4Me3_MG_Down	1.59	P<0.001
H3K4Me3_MG_Up	1.51	P<0.001
H3K4Me3_Spleen_Down	1.6	P<0.001
H3K4Me3_Spleen_Up	1.98	P<0.001

## Sheet: Gene eQTL
Sample	Enrichment	Significance			Up	H3K4Me3	H3K27ac	CTCF	H3K4Me1	H3K27Me3
CTCF_Heart_Down	0.51	P=0.07			Kidney	1.05877	1.84198	2.32449	0.847751	0
CTCF_Heart_Up	1.05	P=0.41			Liver	3.27045	1.50782	0	1.92671	0
CTCF_Kidney_Down	0	P=0.52			Lung	0.368775	1.36276	2.83444	0	0.62573
CTCF_Kidney_Up	2.32	P<0.001			Mammary	2.26905	2.61382	0	2.58781	0
CTCF_Liver_Down	2.76	P<0.001			Spleen	3.6243	2.18084	2.42479	1.9687	1.4769
CTCF_Liver_Up	0	P=0.52			Heart	2.29697	1.56111	1.05426	0	2.14555
CTCF_Lung_Down	0	P=0.81
CTCF_Lung_Up	2.83	P<0.001
CTCF_MG_Down	2.54	P<0.001			Down	H3K4Me3	H3K27ac	CTCF	H3K4Me1	H3K27Me3
CTCF_MG_Up	0	P=0.65			Kidney	2.56718	2.91367	0	0	0.682602
CTCF_Spleen_Down	0.96	P=0.66			Liver	2.29532	1.73203	2.75982	0.929763	1.05015
CTCF_Spleen_Up	2.42	P<0.001			Lung	4.56192	1.16524	0	5.06557	1.27239
H3K27ac_Heart_Down	1.38	P<0.001			Mammary	1.78818	1.45028	2.54498	2.15016	1.75918
H3K27ac_Heart_Up	1.56	P<0.001			Spleen	3.01349	1.53502	0.961883	0.459531	1.65921
H3K27ac_Kidney_Down	2.91	P<0.001			Heart	1.51145	1.38141	0.507495	1.48693	0.54579
H3K27ac_Kidney_Up	1.84	P<0.001
H3K27ac_Liver_Down	1.73	P<0.001
H3K27ac_Liver_Up	1.51	P<0.001
H3K27ac_Lung_Down	1.17	P=0.1
H3K27ac_Lung_Up	1.36	P<0.001
H3K27ac_MG_Down	1.45	P<0.001
H3K27ac_MG_Up	2.61	P<0.001
H3K27ac_Spleen_Down	1.54	P<0.001
H3K27ac_Spleen_Up	2.18	P<0.001
H3K27Me3_Heart_Down	0.55	P<0.001
H3K27Me3_Heart_Up	2.15	P<0.001
H3K27Me3_Kidney_Down	0.68	P=0.17
H3K27Me3_Kidney_Up	0	P=0.08
H3K27Me3_Liver_Down	1.05	P=0.24
H3K27Me3_Liver_Up	0	P=0.73
H3K27Me3_Lung_Down	1.27	P=0.25
H3K27Me3_Lung_Up	0.63	P=0.24
H3K27Me3_MG_Down	1.76	P<0.001
H3K27Me3_MG_Up	0	P=0.54
H3K27Me3_Spleen_Down	1.66	P=0.03
H3K27Me3_Spleen_Up	1.48	P<0.001
H3K4Me1_Heart_Down	1.49	P=0.12
H3K4Me1_Heart_Up	0	P=0.02
H3K4Me1_Kidney_Down	0	P=0.18
H3K4Me1_Kidney_Up	0.85	P=0.42
H3K4Me1_Liver_Down	0.93	P=0.52
H3K4Me1_Liver_Up	1.93	P<0.001
H3K4Me1_Lung_Down	5.07	P<0.001
H3K4Me1_Lung_Up	0	P=0.18
H3K4Me1_MG_Down	2.15	P<0.001
H3K4Me1_MG_Up	2.59	P<0.001
H3K4Me1_Spleen_Down	0.46	P=0.11
H3K4Me1_Spleen_Up	1.97	P<0.001
H3K4Me3_Heart_Down	1.51	P<0.001
H3K4Me3_Heart_Up	2.3	P<0.001
H3K4Me3_Kidney_Down	2.57	P<0.001
H3K4Me3_Kidney_Up	1.06	P=0.47
H3K4Me3_Liver_Down	2.3	P<0.001
H3K4Me3_Liver_Up	3.27	P<0.001
H3K4Me3_Lung_Down	4.56	P<0.001
H3K4Me3_Lung_Up	0.37	P=0.09
H3K4Me3_MG_Down	1.79	P<0.001
H3K4Me3_MG_Up	2.27	P<0.001
H3K4Me3_Spleen_Down	3.01	P<0.001
H3K4Me3_Spleen_Up	3.62	P<0.001

## Sheet: Splice QTL
Sample	Enrichment	Significance			Up	H3K4Me3	H3K27ac	CTCF	H3K4Me1	H3K27Me3
CTCF_Heart_Down	1.48	P<0.001			Kidney	1.5839	1.61435	1.67868	0.64791	0.153162
CTCF_Heart_Up	1.15	P=0.01			Liver	1.9453	1.31332	1.52071	1.7112	4.11656
CTCF_Kidney_Down	0.3	P=0.04			Lung	1.04125	1.45335	1.82379	0.974144	1.02287
CTCF_Kidney_Up	1.68	P<0.001			Mammary	1.55433	1.63302	2.05767	2.08308	0.794711
CTCF_Liver_Down	1.79	P<0.001			Spleen	2.09748	1.78384	1.83839	1.56577	1.43392
CTCF_Liver_Up	1.52	P=0.13			Heart	1.53808	1.40021	1.14532	0.639253	1.37291
CTCF_Lung_Down	0.95	P=0.65
CTCF_Lung_Up	1.82	P<0.001
CTCF_MG_Down	1.74	P<0.001			Down	H3K4Me3	H3K27ac	CTCF	H3K4Me1	H3K27Me3
CTCF_MG_Up	2.06	P=0.03			Kidney	1.5737	1.86276	0.30225	0.797099	0.676267
CTCF_Spleen_Down	1	P=0.53			Liver	1.12618	1.42153	1.78708	0.907975	1.05796
CTCF_Spleen_Up	1.84	P<0.001			Lung	2.06828	1.03752	0.949111	2.89069	1.15744
H3K27ac_Heart_Down	1.35	P<0.001			Mammary	1.63239	1.31683	1.74171	1.26559	1.4219
H3K27ac_Heart_Up	1.4	P<0.001			Spleen	1.71454	1.40871	1.0006	1.60861	1.20257
H3K27ac_Kidney_Down	1.86	P<0.001			Heart	1.19794	1.34631	1.47819	0.908431	1.1923
H3K27ac_Kidney_Up	1.61	P<0.001
H3K27ac_Liver_Down	1.42	P<0.001
H3K27ac_Liver_Up	1.31	P<0.001
H3K27ac_Lung_Down	1.04	P=0.17
H3K27ac_Lung_Up	1.45	P<0.001
H3K27ac_MG_Down	1.32	P<0.001
H3K27ac_MG_Up	1.63	P<0.001
H3K27ac_Spleen_Down	1.41	P<0.001
H3K27ac_Spleen_Up	1.78	P<0.001
H3K27Me3_Heart_Down	1.19	P<0.001
H3K27Me3_Heart_Up	1.37	P<0.001
H3K27Me3_Kidney_Down	0.68	P<0.001
H3K27Me3_Kidney_Up	0.15	P<0.001
H3K27Me3_Liver_Down	1.06	P<0.001
H3K27Me3_Liver_Up	4.12	P<0.001
H3K27Me3_Lung_Down	1.16	P=0.08
H3K27Me3_Lung_Up	1.02	P=0.44
H3K27Me3_MG_Down	1.42	P<0.001
H3K27Me3_MG_Up	0.79	P=0.4
H3K27Me3_Spleen_Down	1.2	P=0.02
H3K27Me3_Spleen_Up	1.43	P<0.001
H3K4Me1_Heart_Down	0.91	P=0.22
H3K4Me1_Heart_Up	0.64	P=0.01
H3K4Me1_Kidney_Down	0.8	P=0.24
H3K4Me1_Kidney_Up	0.65	P<0.001
H3K4Me1_Liver_Down	0.91	P=0.23
H3K4Me1_Liver_Up	1.71	P<0.001
H3K4Me1_Lung_Down	2.89	P<0.001
H3K4Me1_Lung_Up	0.97	P=0.52
H3K4Me1_MG_Down	1.27	P<0.001
H3K4Me1_MG_Up	2.08	P<0.001
H3K4Me1_Spleen_Down	1.61	P<0.001
H3K4Me1_Spleen_Up	1.57	P<0.001
H3K4Me3_Heart_Down	1.2	P<0.001
H3K4Me3_Heart_Up	1.54	P<0.001
H3K4Me3_Kidney_Down	1.57	P<0.001
H3K4Me3_Kidney_Up	1.58	P<0.001
H3K4Me3_Liver_Down	1.13	P=0.048
H3K4Me3_Liver_Up	1.95	P<0.001
H3K4Me3_Lung_Down	2.07	P<0.001
H3K4Me3_Lung_Up	1.04	P=0.4
H3K4Me3_MG_Down	1.63	P<0.001
H3K4Me3_MG_Up	1.55	P<0.001
H3K4Me3_Spleen_Down	1.71	P<0.001
H3K4Me3_Spleen_Up	2.1	P<0.001

## Sheet: Conserved regions
Sample	Enrichment	Significance			Up	H3K4Me3	H3K27ac	CTCF	H3K4Me1	H3K27Me3
CTCF_Heart_Down	0.62	P=0.01			Kidney	1.26396	1.40453	1.22374	0.916836	0.337605
CTCF_Heart_Up	1.99	P<0.001			Liver	1.51995	0.98211	0.446935	1.19801	0
CTCF_Kidney_Down	0.44	P=0.34			Lung	1.12745	1.07076	1.25007	0.336823	0.956521
CTCF_Kidney_Up	1.22	P<0.001			Mammary	2.13306	1.49314	0	1.27152	0.467129
CTCF_Liver_Down	1.29	P<0.001			Spleen	1.30761	0.661047	1.08675	0.820608	0.530369
CTCF_Liver_Up	0.45	P=0.35			Heart	2.39542	1.40333	1.99	0.417501	1.99629
CTCF_Lung_Down	1.39	P=0.51
CTCF_Lung_Up	1.25	P<0.001
CTCF_MG_Down	1.21	P<0.001			Down	H3K4Me3	H3K27ac	CTCF	H3K4Me1	H3K27Me3
CTCF_MG_Up	0	P=0.23			Kidney	2.3359	1.07502	0.444154	0.836665	0.670794
CTCF_Spleen_Down	0.7	P=0.28			Liver	2.32324	1.30353	1.285	0.502766	2.04245
CTCF_Spleen_Up	1.09	P<0.001			Lung	2.07124	1.80809	1.39471	2.47791	0.707285
H3K27ac_Heart_Down	0.9	P<0.001			Mammary	0.812878	0.974562	1.20963	1.19075	1.47789
H3K27ac_Heart_Up	1.4	P<0.001			Spleen	1.55432	1.90281	0.700181	1.07042	1.55105
H3K27ac_Kidney_Down	1.08	P=0.03			Heart	0.695343	0.903501	0.620625	0.50511	0.905833
H3K27ac_Kidney_Up	1.4	P<0.001
H3K27ac_Liver_Down	1.3	P<0.001
H3K27ac_Liver_Up	0.98	P=0.31
H3K27ac_Lung_Down	1.81	P<0.001
H3K27ac_Lung_Up	1.07	P=0.1
H3K27ac_MG_Down	0.97	P=0.08
H3K27ac_MG_Up	1.49	P<0.001
H3K27ac_Spleen_Down	1.9	P<0.001
H3K27ac_Spleen_Up	0.66	P<0.001
H3K27Me3_Heart_Down	0.91	P=0.16
H3K27Me3_Heart_Up	2	P<0.001
H3K27Me3_Kidney_Down	0.67	P=0.02
H3K27Me3_Kidney_Up	0.34	P=0.02
H3K27Me3_Liver_Down	2.04	P<0.001
H3K27Me3_Liver_Up	0	P=0.34
H3K27Me3_Lung_Down	0.71	P=0.06
H3K27Me3_Lung_Up	0.96	P=0.48
H3K27Me3_MG_Down	1.48	P<0.001
H3K27Me3_MG_Up	0.47	P=0.37
H3K27Me3_Spleen_Down	1.55	P<0.001
H3K27Me3_Spleen_Up	0.53	P<0.001
H3K4Me1_Heart_Down	0.51	P<0.001
H3K4Me1_Heart_Up	0.42	P=0.01
H3K4Me1_Kidney_Down	0.84	P=0.45
H3K4Me1_Kidney_Up	0.92	P=0.37
H3K4Me1_Liver_Down	0.5	P<0.001
H3K4Me1_Liver_Up	1.2	P<0.001
H3K4Me1_Lung_Down	2.48	P<0.001
H3K4Me1_Lung_Up	0.34	P=0.06
H3K4Me1_MG_Down	1.19	P=0.051
H3K4Me1_MG_Up	1.27	P=0.02
H3K4Me1_Spleen_Down	1.07	P=0.4
H3K4Me1_Spleen_Up	0.82	P<0.001
H3K4Me3_Heart_Down	0.7	P<0.001
H3K4Me3_Heart_Up	2.4	P<0.001
H3K4Me3_Kidney_Down	2.34	P<0.001
H3K4Me3_Kidney_Up	1.26	P=0.08
H3K4Me3_Liver_Down	2.32	P<0.001
H3K4Me3_Liver_Up	1.52	P<0.001
H3K4Me3_Lung_Down	2.07	P<0.001
H3K4Me3_Lung_Up	1.13	P=0.32
H3K4Me3_MG_Down	0.81	P<0.001
H3K4Me3_MG_Up	2.13	P<0.001
H3K4Me3_Spleen_Down	1.55	P<0.001
H3K4Me3_Spleen_Up	1.31	P<0.001

## Sheet: Allele specific eQTL
Sample	Enrichment	Significance			Up	H3K4Me3	H3K27ac	CTCF	H3K4Me1	H3K27Me3
CTCF_Heart_Down	0.91	P=0.22			Kidney	1.16629	1.82139	1.90254	0.291068	0.154815
CTCF_Heart_Up	1.73	P<0.001			Liver	2.05826	1.31649	0.61485	1.73207	3.20077
CTCF_Kidney_Down	2.6	P<0.001			Lung	1.27407	1.46502	2.08547	0.637132	1.01825
CTCF_Kidney_Up	1.9	P<0.001			Mammary	1.95414	1.7467	2.54208	2.86141	0.321315
CTCF_Liver_Down	2.05	P<0.001			Spleen	2.65422	2.15235	2.1369	1.96096	1.15032
CTCF_Liver_Up	0.61	P=0.22			Heart	1.63159	1.45475	1.7256	0.837605	1.33836
CTCF_Lung_Down	3.36	P=0.005
CTCF_Lung_Up	2.09	P<0.001
CTCF_MG_Down	1.98	P<0.001			Down	H3K4Me3	H3K27ac	CTCF	H3K4Me1	H3K27Me3
CTCF_MG_Up	2.54	P=0.005			Kidney	2.41013	2.52857	2.59685	0.345301	0.837368
CTCF_Spleen_Down	1.49	P=0.02			Liver	1.43934	1.49155	2.04858	0.957678	1.09078
CTCF_Spleen_Up	2.14	P<0.001			Lung	2.0364	1.1019	3.35774	1.40007	0.903514
H3K27ac_Heart_Down	1.45	P<0.001			Mammary	1.45815	1.26831	1.97587	1.33414	1.4103
H3K27ac_Heart_Up	1.45	P<0.001			Spleen	3.0781	1.79203	1.49302	0.889682	1.60908
H3K27ac_Kidney_Down	2.53	P<0.001			Heart	1.46212	1.44882	0.914781	1.67516	1.15598
H3K27ac_Kidney_Up	1.82	P<0.001
H3K27ac_Liver_Down	1.49	P<0.001
H3K27ac_Liver_Up	1.32	P<0.001
H3K27ac_Lung_Down	1.1	P<0.001
H3K27ac_Lung_Up	1.47	P<0.001
H3K27ac_MG_Down	1.27	P<0.001
H3K27ac_MG_Up	1.75	P<0.001
H3K27ac_Spleen_Down	1.79	P<0.001
H3K27ac_Spleen_Up	2.15	P<0.001
H3K27Me3_Heart_Down	1.16	P<0.001
H3K27Me3_Heart_Up	1.34	P<0.001
H3K27Me3_Kidney_Down	0.84	P=0.04
H3K27Me3_Kidney_Up	0.15	P<0.001
H3K27Me3_Liver_Down	1.09	P<0.001
H3K27Me3_Liver_Up	3.2	P<0.001
H3K27Me3_Lung_Down	0.9	P=0.2
H3K27Me3_Lung_Up	1.02	P=0.46
H3K27Me3_MG_Down	1.41	P<0.001
H3K27Me3_MG_Up	0.32	P=0.05
H3K27Me3_Spleen_Down	1.61	P<0.001
H3K27Me3_Spleen_Up	1.15	P<0.001
H3K4Me1_Heart_Down	1.68	P<0.001
H3K4Me1_Heart_Up	0.84	P=0.17
H3K4Me1_Kidney_Down	0.35	P<0.001
H3K4Me1_Kidney_Up	0.29	P<0.001
H3K4Me1_Liver_Down	0.96	P=0.39
H3K4Me1_Liver_Up	1.73	P<0.001
H3K4Me1_Lung_Down	1.4	P<0.001
H3K4Me1_Lung_Up	0.64	P=0.08
H3K4Me1_MG_Down	1.33	P<0.001
H3K4Me1_MG_Up	2.86	P<0.001
H3K4Me1_Spleen_Down	0.89	P=0.21
H3K4Me1_Spleen_Up	1.96	P<0.001
H3K4Me3_Heart_Down	1.46	P<0.001
H3K4Me3_Heart_Up	1.63	P<0.001
H3K4Me3_Kidney_Down	2.41	P<0.001
H3K4Me3_Kidney_Up	1.17	P=0.06
H3K4Me3_Liver_Down	1.44	P<0.001
H3K4Me3_Liver_Up	2.06	P<0.001
H3K4Me3_Lung_Down	2.04	P<0.001
H3K4Me3_Lung_Up	1.27	P=0.03
H3K4Me3_MG_Down	1.46	P<0.001
H3K4Me3_MG_Up	1.95	P<0.001
H3K4Me3_Spleen_Down	3.08	P<0.001
H3K4Me3_Spleen_Up	2.65	P<0.001

## Sheet: QTL Protein Yield
Sample	Enrichment	Significance			Up	H3K4Me3	H3K27ac	CTCF	H3K4Me1	H3K27Me3
CTCF_Heart_Down	0	P=0.74			Kidney	0	0.732884	0.304039	0	0
CTCF_Heart_Up	1.21	P=0.56			Liver	0	2.34816	0	2.34595	0
CTCF_Kidney_Down	0	P=0.98			Lung	0	0	1.5391	0	0
CTCF_Kidney_Up	0.3	P<0.001			Mammary	26.205	22.6384	0	89.5564	0
CTCF_Liver_Down	2.17	P<0.001			Spleen	2.8631	0.535972	0.625939	0.151754	1.63555
CTCF_Liver_Up	0	P=0.98			Heart	3.9039	1.69124	1.20777	0	4.21137
CTCF_Lung_Down	0	P=0.99
CTCF_Lung_Up	1.54	P<0.001
CTCF_MG_Down	1.4	P=0.01			Down	H3K4Me3	H3K27ac	CTCF	H3K4Me1	H3K27Me3
CTCF_MG_Up	0	P=0.99			Kidney	0	0	0	0	0
CTCF_Spleen_Down	0	P=0.94			Liver	0	1.72553	2.17258	4.41276	0.151034
CTCF_Spleen_Up	0.63	P=0.08			Lung	0	0	0	0	0
H3K27ac_Heart_Down	8.16	P<0.001			Mammary	3.03104	0.546697	1.40092	0	2.2356
H3K27ac_Heart_Up	1.69	P<0.001			Spleen	205.954	5.89007	0	0	0
H3K27ac_Kidney_Down	0	P<0.001			Heart	1.00429	8.15679	0	0	1.81327
H3K27ac_Kidney_Up	0.73	P=0.17
H3K27ac_Liver_Down	1.73	P<0.001
H3K27ac_Liver_Up	2.35	P<0.001
H3K27ac_Lung_Down	0	P=0.13
H3K27ac_Lung_Up	0	P=0.049
H3K27ac_MG_Down	0.55	P=0.007
H3K27ac_MG_Up	22.64	P<0.001
H3K27ac_Spleen_Down	5.89	P<0.001
H3K27ac_Spleen_Up	0.54	P=0.02
H3K27Me3_Heart_Down	1.81	P=0.3
H3K27Me3_Heart_Up	4.21	P<0.001
H3K27Me3_Kidney_Down	0	P=0.7
H3K27Me3_Kidney_Up	0	P=0.93
H3K27Me3_Liver_Down	0.15	P=0.01
H3K27Me3_Liver_Up	0	P=0.99
H3K27Me3_Lung_Down	0	P=0.77
H3K27Me3_Lung_Up	0	P=0.82
H3K27Me3_MG_Down	2.24	P=0.04
H3K27Me3_MG_Up	0	P=0.98
H3K27Me3_Spleen_Down	0	P=0.71
H3K27Me3_Spleen_Up	1.64	P=0.28
H3K4Me1_Heart_Down	0	P=0.78
H3K4Me1_Heart_Up	0	P=0.88
H3K4Me1_Kidney_Down	0	P=0.95
H3K4Me1_Kidney_Up	0	P=0.78
H3K4Me1_Liver_Down	4.41	P=0.2
H3K4Me1_Liver_Up	2.35	P<0.001
H3K4Me1_Lung_Down	0	P=0.86
H3K4Me1_Lung_Up	0	P=0.95
H3K4Me1_MG_Down	0	P=0.49
H3K4Me1_MG_Up	89.56	P<0.001
H3K4Me1_Spleen_Down	0	P=0.82
H3K4Me1_Spleen_Up	0.15	P=0.01
H3K4Me3_Heart_Down	1	P=0.63
H3K4Me3_Heart_Up	3.9	P<0.001
H3K4Me3_Kidney_Down	0	P=0.69
H3K4Me3_Kidney_Up	0	P=0.75
H3K4Me3_Liver_Down	0	P=0.58
H3K4Me3_Liver_Up	0	P=0.09
H3K4Me3_Lung_Down	0	P=0.68
H3K4Me3_Lung_Up	0	P=0.85
H3K4Me3_MG_Down	3.03	P=0.03
H3K4Me3_MG_Up	26.2	P<0.001
H3K4Me3_Spleen_Down	205.95	P<0.001
H3K4Me3_Spleen_Up	2.86	P<0.001

## Sheet: QTL Fat yield
Sample	Enrichment	Significance			Up	H3K4Me3	H3K27ac	CTCF	H3K4Me1	H3K27Me3
CTCF_Heart_Down	9.29	P<0.001			Kidney	0	0.757314	1.09961	0	0
CTCF_Heart_Up	0.83	P=0.66			Liver	0	1.79736	0	2.79931	0
CTCF_Kidney_Down	0	P=0.97			Lung	0	0.687996	1.51467	0	0
CTCF_Kidney_Up	1.1	P=0.36			Mammary	0	9.99701	0	0	0
CTCF_Liver_Down	2.14	P<0.001			Spleen	2.95854	0.537055	0.646803	0.104541	2.629
CTCF_Liver_Up	0	P=0.97			Heart	3.26564	1.49882	0.832019	0	4.11894
CTCF_Lung_Down	0	P=0.99
CTCF_Lung_Up	1.51	P<0.001
CTCF_MG_Down	1.47	P<0.001			Down	H3K4Me3	H3K27ac	CTCF	H3K4Me1	H3K27Me3
CTCF_MG_Up	0	P=0.98			Kidney	1.83608	0.601847	0	0	0
CTCF_Spleen_Down	0	P=0.91			Liver	0	1.09826	2.14387	3.0399	0.624273
CTCF_Spleen_Up	0.65	P=0.047			Lung	0	0.337578	0	0	0
H3K27ac_Heart_Down	1.29	P=0.16			Mammary	2.50566	0.552366	1.46772	0	0.880046
H3K27ac_Heart_Up	1.5	P<0.001			Spleen	1.97055	0.924517	0	0	0
H3K27ac_Kidney_Down	0.6	P=0.16			Heart	0	1.28631	9.29196	0	1.24914
H3K27ac_Kidney_Up	0.76	P=0.14
H3K27ac_Liver_Down	1.1	P=0.21
H3K27ac_Liver_Up	1.8	P=0.01
H3K27ac_Lung_Down	0.34	P=0.2
H3K27ac_Lung_Up	0.69	P=0.37
H3K27ac_MG_Down	0.55	P<0.001
H3K27ac_MG_Up	10	P<0.001
H3K27ac_Spleen_Down	0.92	P=0.43
H3K27ac_Spleen_Up	0.54	P<0.001
H3K27Me3_Heart_Down	1.25	P=0.48
H3K27Me3_Heart_Up	4.12	P<0.001
H3K27Me3_Kidney_Down	0	P=0.6
H3K27Me3_Kidney_Up	0	P=0.89
H3K27Me3_Liver_Down	0.62	P=0.16
H3K27Me3_Liver_Up	0	P=0.99
H3K27Me3_Lung_Down	0	P=0.69
H3K27Me3_Lung_Up	0	P=0.76
H3K27Me3_MG_Down	0.88	P=0.52
H3K27Me3_MG_Up	0	P=0.97
H3K27Me3_Spleen_Down	0	P=0.61
H3K27Me3_Spleen_Up	2.63	P=0.02
H3K4Me1_Heart_Down	0	P=0.7
H3K4Me1_Heart_Up	0	P=0.83
H3K4Me1_Kidney_Down	0	P=0.93
H3K4Me1_Kidney_Up	0	P=0.7
H3K4Me1_Liver_Down	3.04	P=0.28
H3K4Me1_Liver_Up	2.8	P<0.001
H3K4Me1_Lung_Down	0	P=0.81
H3K4Me1_Lung_Up	0	P=0.93
H3K4Me1_MG_Down	0	P=0.35
H3K4Me1_MG_Up	0	P=0.44
H3K4Me1_Spleen_Down	0	P=0.75
H3K4Me1_Spleen_Up	0.1	P<0.001
H3K4Me3_Heart_Down	0	P=0.24
H3K4Me3_Heart_Up	3.27	P<0.001
H3K4Me3_Kidney_Down	1.84	P=0.42
H3K4Me3_Kidney_Up	0	P=0.66
H3K4Me3_Liver_Down	0	P=0.45
H3K4Me3_Liver_Up	0	P=0.03
H3K4Me3_Lung_Down	0	P=0.57
H3K4Me3_Lung_Up	0	P=0.79
H3K4Me3_MG_Down	2.51	P=0.04
H3K4Me3_MG_Up	0	P=0.02
H3K4Me3_Spleen_Down	1.97	P=0.4
H3K4Me3_Spleen_Up	2.96	P<0.001

## Sheet: QTL Milk Yield
Sample	Enrichment	Significance			Up	H3K4Me3	H3K27ac	CTCF	H3K4Me1	H3K27Me3
CTCF_Heart_Down	0	P=0.54			Kidney	0	0.8241	0.43956	0	0
CTCF_Heart_Up	0.58	P=0.49			Liver	0	1.32021	0	1.51411	0
CTCF_Kidney_Down	0	P=0.96			Lung	0	0.320858	1.54397	0	0
CTCF_Kidney_Up	0.44	P<0.001			Mammary	0.172993	7.74869	0	0.863166	0
CTCF_Liver_Down	1.61	P<0.001			Spleen	2.37626	0.563545	0.5128	0.804451	1.83912
CTCF_Liver_Up	0	P=0.96			Heart	2.37407	0.92115	0.582039	0	4.98608
CTCF_Lung_Down	0	P=0.99
CTCF_Lung_Up	1.54	P<0.001
CTCF_MG_Down	1.36	P<0.001			Down	H3K4Me3	H3K27ac	CTCF	H3K4Me1	H3K27Me3
CTCF_MG_Up	0	P=0.97			Kidney	0	0.589431	0	0	0
CTCF_Spleen_Down	0	P=0.88			Liver	0.874978	0.777324	1.61293	8.50625	6.47786
CTCF_Spleen_Up	0.51	P<0.001			Lung	0	0.472306	0	0	1.85196
H3K27ac_Heart_Down	2.08	P<0.001			Mammary	1.75283	0.509356	1.36431	0	1.84691
H3K27ac_Heart_Up	0.92	P=0.11			Spleen	1.3785	0.503024	0	0	0
H3K27ac_Kidney_Down	0.59	P=0.09			Heart	0	2.08383	0	0	1.31075
H3K27ac_Kidney_Up	0.82	P=0.17
H3K27ac_Liver_Down	0.78	P=0.008
H3K27ac_Liver_Up	1.32	P=0.13
H3K27ac_Lung_Down	0.47	P=0.21
H3K27ac_Lung_Up	0.32	P=0.05
H3K27ac_MG_Down	0.51	P<0.001
H3K27ac_MG_Up	7.75	P<0.001
H3K27ac_Spleen_Down	0.5	P<0.001
H3K27ac_Spleen_Up	0.56	P<0.001
H3K27Me3_Heart_Down	1.31	P=0.4
H3K27Me3_Heart_Up	4.99	P<0.001
H3K27Me3_Kidney_Down	0	P=0.48
H3K27Me3_Kidney_Up	0	P=0.85
H3K27Me3_Liver_Down	6.48	P<0.001
H3K27Me3_Liver_Up	0	P=0.98
H3K27Me3_Lung_Down	1.85	P=0.42
H3K27Me3_Lung_Up	0	P=0.67
H3K27Me3_MG_Down	1.85	P=0.03
H3K27Me3_MG_Up	0	P=0.96
H3K27Me3_Spleen_Down	0	P=0.49
H3K27Me3_Spleen_Up	1.84	P=0.09
H3K4Me1_Heart_Down	0	P=0.6
H3K4Me1_Heart_Up	0	P=0.77
H3K4Me1_Kidney_Down	0	P=0.9
H3K4Me1_Kidney_Up	0	P=0.6
H3K4Me1_Liver_Down	8.51	P<0.001
H3K4Me1_Liver_Up	1.51	P<0.001
H3K4Me1_Lung_Down	0	P=0.73
H3K4Me1_Lung_Up	0	P=0.9
H3K4Me1_MG_Down	0	P=0.23
H3K4Me1_MG_Up	0.86	P=0.68
H3K4Me1_Spleen_Down	0	P=0.67
H3K4Me1_Spleen_Up	0.8	P=0.29
H3K4Me3_Heart_Down	0	P=0.13
H3K4Me3_Heart_Up	2.37	P<0.001
H3K4Me3_Kidney_Down	0	P=0.46
H3K4Me3_Kidney_Up	0	P=0.55
H3K4Me3_Liver_Down	0.87	P=0.68
H3K4Me3_Liver_Up	0	P=0.006
H3K4Me3_Lung_Down	0	P=0.45
H3K4Me3_Lung_Up	0	P=0.71
H3K4Me3_MG_Down	1.75	P=0.13
H3K4Me3_MG_Up	0.17	P=0.02
H3K4Me3_Spleen_Down	1.38	P=0.52
H3K4Me3_Spleen_Up	2.38	P<0.001

[truncated: 2 more sheets: QTL Fat percentage, QTL Protein percentage]
