# Supplementary material for: Putative Causal Variants Are Enriched in Annotated Functional Regions From Six Bovine Tissues
Source: Front Genet. 2021 Jun 23;12:664379. doi: 10.3389/fgene.2021.664379 (PMC8260860; doi:10.3389/fgene.2021.664379)
Supplement: Supplementary Table 10 — Enrichment of SNP datasets within ChromHMM states. The enrichment of each SNP dataset within each state in each tissue. Significance of enrichment or depletion was determined with a hypergeometric test. A summary table is included to the right with average enrichment for each tissue. [file Table_10.XLSX]

## Sheet: Description
Supplementary Table 10. Enrichment of SNP datasets within ChromHMM states. The enrichment of each SNP dataset within each state in each tissue. Significance of enrichment or depletion was determined with a hypergeometric test. A summary table is included to the right with average enrichment for each tissue.

## Sheet: SNP 80k
Sample	Enrichment	Significance				State1	State2	State3	State4	State5	State6	State7
Heart_State1	1.23	P<0.001			Heart	1.22984	1.19789	0.903271	1.14209	1.15595	0.998469	1.0793
Heart_State2	1.2	P<0.001			Kidney	1.29011	1.14088	0.902063	1.12373	1.15093	1.00477	1.1333
Heart_State3	0.9	P<0.001			Liver	1.30371	1.13097	0.904917	1.14543	1.09134	1.00309	1.20414
Heart_State4	1.14	P<0.001			Lung	1.25877	1.14796	0.899988	1.17521	1.15139	0.991932	1.09469
Heart_State5	1.16	P<0.001			MG	1.31074	1.1514	0.907727	1.14246	1.09328	1.00916	1.05243
Heart_State6	1	P=0.57			Spleen	1.28481	1.14117	0.891191	1.18201	1.14595	0.976899	1.06135
Heart_State7	1.08	P<0.001				1.27966	1.15171	0.901526	1.15182	1.13148	0.997386	1.1042
Kidney_State1	1.29	P<0.001
Kidney_State2	1.14	P<0.001
Kidney_State3	0.9	P<0.001
Kidney_State4	1.12	P<0.001
Kidney_State5	1.15	P<0.001
Kidney_State6	1	P=0.3
Kidney_State7	1.13	P<0.001
Liver_State1	1.3	P<0.001
Liver_State2	1.13	P<0.001
Liver_State3	0.9	P<0.001
Liver_State4	1.15	P<0.001
Liver_State5	1.09	P<0.001
Liver_State6	1	P=0.39
Liver_State7	1.2	P<0.001
Lung_State1	1.26	P<0.001
Lung_State2	1.15	P<0.001
Lung_State3	0.9	P<0.001
Lung_State4	1.18	P<0.001
Lung_State5	1.15	P<0.001
Lung_State6	0.99	P=0.16
Lung_State7	1.09	P<0.001
MG_State1	1.31	P<0.001
MG_State2	1.15	P<0.001
MG_State3	0.91	P<0.001
MG_State4	1.14	P<0.001
MG_State5	1.09	P<0.001
MG_State6	1.01	P=0.23
MG_State7	1.05	P=0.32
Spleen_State1	1.28	P<0.001
Spleen_State2	1.14	P<0.001
Spleen_State3	0.89	P<0.001
Spleen_State4	1.18	P<0.001
Spleen_State5	1.15	P<0.001
Spleen_State6	0.98	P<0.001
Spleen_State7	1.06	P<0.001

## Sheet: Gene eQTL
Sample	Enrichment	Significance				State1	State2	State3	State4	State5	State6	State7
Heart_State1	1.93	P<0.001			Heart	1.93331	1.37691	0.633491	2.43778	1.88346	1.248	2.75852
Heart_State2	1.38	P<0.001			Kidney	1.37995	1.08354	0.605456	2.60625	2.00809	1.4963	2.73247
Heart_State3	0.63	P<0.001			Liver	1.14317	1.01717	0.629809	2.58658	2.22879	1.76537	2.38677
Heart_State4	2.44	P<0.001			Lung	1.43065	1.19204	0.582553	2.40198	2.08005	1.40834	3.04248
Heart_State5	1.88	P<0.001			MG	1.25138	1.04948	0.651225	2.63113	2.23471	1.76546	2.54575
Heart_State6	1.25	P<0.001			Spleen	1.12582	0.907815	0.467565	2.48866	1.91373	1.34301	3.12263
Heart_State7	2.76	P<0.001				1.37738	1.10449	0.595016	2.5254	2.05814	1.50442	2.76477
Kidney_State1	1.38	P<0.001
Kidney_State2	1.08	P<0.001
Kidney_State3	0.61	P<0.001
Kidney_State4	2.61	P<0.001
Kidney_State5	2.01	P<0.001
Kidney_State6	1.5	P<0.001
Kidney_State7	2.73	P<0.001
Liver_State1	1.14	P<0.001
Liver_State2	1.02	P=0.09
Liver_State3	0.63	P<0.001
Liver_State4	2.59	P<0.001
Liver_State5	2.23	P<0.001
Liver_State6	1.77	P<0.001
Liver_State7	2.39	P<0.001
Lung_State1	1.43	P<0.001
Lung_State2	1.19	P<0.001
Lung_State3	0.58	P<0.001
Lung_State4	2.4	P<0.001
Lung_State5	2.08	P<0.001
Lung_State6	1.41	P<0.001
Lung_State7	3.04	P<0.001
MG_State1	1.25	P<0.001
MG_State2	1.05	P<0.001
MG_State3	0.65	P<0.001
MG_State4	2.63	P<0.001
MG_State5	2.23	P<0.001
MG_State6	1.77	P<0.001
MG_State7	2.55	P<0.001
Spleen_State1	1.13	P<0.001
Spleen_State2	0.91	P<0.001
Spleen_State3	0.47	P<0.001
Spleen_State4	2.49	P<0.001
Spleen_State5	1.91	P<0.001
Spleen_State6	1.34	P<0.001
Spleen_State7	3.12	P<0.001

## Sheet: Exon eQTL
Sample	Enrichment	Significance				State1	State2	State3	State4	State5	State6	State7
Heart_State1	1.68	P<0.001			Heart	1.68126	1.34527	0.764688	1.77374	1.61238	1.16528	1.70284
Heart_State2	1.35	P<0.001			Kidney	1.46509	1.20212	0.75475	1.8619	1.61129	1.26347	1.63646
Heart_State3	0.76	P<0.001			Liver	1.30398	1.1683	0.771037	1.87583	1.64647	1.3731	1.55118
Heart_State4	1.77	P<0.001			Lung	1.45108	1.23503	0.72672	1.86064	1.69469	1.2747	1.7343
Heart_State5	1.61	P<0.001			MG	1.37419	1.19404	0.786358	1.87108	1.61149	1.37193	1.50378
Heart_State6	1.17	P<0.001			Spleen	1.30725	1.07962	0.653708	1.90029	1.65235	1.23617	1.80136
Heart_State7	1.7	P<0.001				1.43048	1.20406	0.742877	1.85725	1.63811	1.28077	1.65499
Kidney_State1	1.47	P<0.001
Kidney_State2	1.2	P<0.001
Kidney_State3	0.75	P<0.001
Kidney_State4	1.86	P<0.001
Kidney_State5	1.61	P<0.001
Kidney_State6	1.26	P<0.001
Kidney_State7	1.64	P<0.001
Liver_State1	1.3	P<0.001
Liver_State2	1.17	P<0.001
Liver_State3	0.77	P<0.001
Liver_State4	1.88	P<0.001
Liver_State5	1.65	P<0.001
Liver_State6	1.37	P<0.001
Liver_State7	1.55	P<0.001
Lung_State1	1.45	P<0.001
Lung_State2	1.24	P<0.001
Lung_State3	0.73	P<0.001
Lung_State4	1.86	P<0.001
Lung_State5	1.69	P<0.001
Lung_State6	1.27	P<0.001
Lung_State7	1.73	P<0.001
MG_State1	1.37	P<0.001
MG_State2	1.19	P<0.001
MG_State3	0.79	P<0.001
MG_State4	1.87	P<0.001
MG_State5	1.61	P<0.001
MG_State6	1.37	P<0.001
MG_State7	1.5	P<0.001
Spleen_State1	1.31	P<0.001
Spleen_State2	1.08	P<0.001
Spleen_State3	0.65	P<0.001
Spleen_State4	1.9	P<0.001
Spleen_State5	1.65	P<0.001
Spleen_State6	1.24	P<0.001
Spleen_State7	1.8	P<0.001

## Sheet: Allele specific eQTL
Sample	Enrichment	Significance				State1	State2	State3	State4	State5	State6	State7
Heart_State1	1.8	P<0.001			Heart	1.80118	1.37728	0.712726	2.0613	1.75419	1.18934	1.98211
Heart_State2	1.38	P<0.001			Kidney	1.48018	1.16774	0.698859	2.13168	1.77054	1.33964	1.92688
Heart_State3	0.71	P<0.001			Liver	1.26768	1.12571	0.71793	2.15261	1.81503	1.49636	1.86288
Heart_State4	2.06	P<0.001			Lung	1.47614	1.23224	0.672165	2.13697	1.83545	1.32121	2.02161
Heart_State5	1.75	P<0.001			MG	1.32569	1.16511	0.729805	2.17877	1.80697	1.54181	1.92789
Heart_State6	1.19	P<0.001			Spleen	1.24124	0.998048	0.576111	2.1699	1.80291	1.29302	2.15175
Heart_State7	1.98	P<0.001				1.43202	1.17769	0.684599	2.13854	1.79752	1.36356	1.97885
Kidney_State1	1.48	P<0.001
Kidney_State2	1.17	P<0.001
Kidney_State3	0.7	P<0.001
Kidney_State4	2.13	P<0.001
Kidney_State5	1.77	P<0.001
Kidney_State6	1.34	P<0.001
Kidney_State7	1.93	P<0.001
Liver_State1	1.27	P<0.001
Liver_State2	1.13	P<0.001
Liver_State3	0.72	P<0.001
Liver_State4	2.15	P<0.001
Liver_State5	1.82	P<0.001
Liver_State6	1.5	P<0.001
Liver_State7	1.86	P<0.001
Lung_State1	1.48	P<0.001
Lung_State2	1.23	P<0.001
Lung_State3	0.67	P<0.001
Lung_State4	2.14	P<0.001
Lung_State5	1.84	P<0.001
Lung_State6	1.32	P<0.001
Lung_State7	2.02	P<0.001
MG_State1	1.33	P<0.001
MG_State2	1.17	P<0.001
MG_State3	0.73	P<0.001
MG_State4	2.18	P<0.001
MG_State5	1.81	P<0.001
MG_State6	1.54	P<0.001
MG_State7	1.93	P<0.001
Spleen_State1	1.24	P<0.001
Spleen_State2	1	P=0.7
Spleen_State3	0.58	P<0.001
Spleen_State4	2.17	P<0.001
Spleen_State5	1.8	P<0.001
Spleen_State6	1.29	P<0.001
Spleen_State7	2.15	P<0.001

## Sheet: Splice QTL
Sample	Enrichment	Significance				State1	State2	State3	State4	State5	State6	State7
Heart_State1	1.7	P<0.001			Heart	1.69963	1.35131	0.749285	1.81451	1.63727	1.19931	1.75285
Heart_State2	1.35	P<0.001			Kidney	1.44556	1.21061	0.742129	1.90258	1.62647	1.29449	1.75058
Heart_State3	0.75	P<0.001			Liver	1.29842	1.16573	0.761131	1.91089	1.68699	1.40941	1.53897
Heart_State4	1.81	P<0.001			Lung	1.43678	1.24399	0.715296	1.93438	1.70625	1.29122	1.7811
Heart_State5	1.64	P<0.001			MG	1.3626	1.2036	0.778571	1.91107	1.64287	1.39089	1.5907
Heart_State6	1.2	P<0.001			Spleen	1.27945	1.0702	0.636969	1.94956	1.68156	1.25656	1.84879
Heart_State7	1.75	P<0.001				1.42041	1.20757	0.730563	1.90383	1.66357	1.30698	1.7105
Kidney_State1	1.45	P<0.001
Kidney_State2	1.21	P<0.001
Kidney_State3	0.74	P<0.001
Kidney_State4	1.9	P<0.001
Kidney_State5	1.63	P<0.001
Kidney_State6	1.29	P<0.001
Kidney_State7	1.75	P<0.001
Liver_State1	1.3	P<0.001
Liver_State2	1.17	P<0.001
Liver_State3	0.76	P<0.001
Liver_State4	1.91	P<0.001
Liver_State5	1.69	P<0.001
Liver_State6	1.41	P<0.001
Liver_State7	1.54	P<0.001
Lung_State1	1.44	P<0.001
Lung_State2	1.24	P<0.001
Lung_State3	0.72	P<0.001
Lung_State4	1.93	P<0.001
Lung_State5	1.71	P<0.001
Lung_State6	1.29	P<0.001
Lung_State7	1.78	P<0.001
MG_State1	1.36	P<0.001
MG_State2	1.2	P<0.001
MG_State3	0.78	P<0.001
MG_State4	1.91	P<0.001
MG_State5	1.64	P<0.001
MG_State6	1.39	P<0.001
MG_State7	1.59	P<0.001
Spleen_State1	1.28	P<0.001
Spleen_State2	1.07	P<0.001
Spleen_State3	0.64	P<0.001
Spleen_State4	1.95	P<0.001
Spleen_State5	1.68	P<0.001
Spleen_State6	1.26	P<0.001
Spleen_State7	1.85	P<0.001

## Sheet: Conserved regions
Sample	Enrichment	Significance				State1	State2	State3	State4	State5	State6	State7
Heart_State1	1.38	P<0.001			Heart	1.38352	0.729281	0.932781	1.94299	1.01915	1.03224	1.40242
Heart_State2	0.73	P<0.001			Kidney	1.03202	0.655788	0.958663	1.62317	0.95555	0.965268	1.62288
Heart_State3	0.93	P<0.001			Liver	0.896345	0.700425	0.967112	1.57415	0.913342	0.885998	2.26497
Heart_State4	1.94	P<0.001			Lung	1.03434	0.745348	0.963158	1.51256	1.06706	0.958842	1.75528
Heart_State5	1.02	P=0.009			MG	0.958709	0.689527	0.960336	1.62873	0.923849	0.889184	2.20797
Heart_State6	1.03	P<0.001			Spleen	0.991007	0.647255	0.962114	1.44462	0.965572	0.9935	1.65364
Heart_State7	1.4	P<0.001				1.04933	0.694604	0.95736	1.62104	0.974088	0.954172	1.81786
Kidney_State1	1.03	P<0.001
Kidney_State2	0.66	P<0.001
Kidney_State3	0.96	P<0.001
Kidney_State4	1.62	P<0.001
Kidney_State5	0.96	P<0.001
Kidney_State6	0.97	P<0.001
Kidney_State7	1.62	P<0.001
Liver_State1	0.9	P<0.001
Liver_State2	0.7	P<0.001
Liver_State3	0.97	P<0.001
Liver_State4	1.57	P<0.001
Liver_State5	0.91	P<0.001
Liver_State6	0.89	P<0.001
Liver_State7	2.26	P<0.001
Lung_State1	1.03	P<0.001
Lung_State2	0.75	P<0.001
Lung_State3	0.96	P<0.001
Lung_State4	1.51	P<0.001
Lung_State5	1.07	P<0.001
Lung_State6	0.96	P<0.001
Lung_State7	1.76	P<0.001
MG_State1	0.96	P<0.001
MG_State2	0.69	P<0.001
MG_State3	0.96	P<0.001
MG_State4	1.63	P<0.001
MG_State5	0.92	P<0.001
MG_State6	0.89	P<0.001
MG_State7	2.21	P<0.001
Spleen_State1	0.99	P=0.14
Spleen_State2	0.65	P<0.001
Spleen_State3	0.96	P<0.001
Spleen_State4	1.44	P<0.001
Spleen_State5	0.97	P<0.001
Spleen_State6	0.99	P=0.02
Spleen_State7	1.65	P<0.001

## Sheet: QTL Protein Yield
Sample	Enrichment	Significance				State1	State2	State3	State4	State5	State6	State7
Heart_State1	3.91	P<0.001			Heart	3.91308	1.27732	0.32609	6.05951	1.63617	0.771513	5.54435
Heart_State2	1.28	P<0.001			Kidney	2.09654	0.888781	0.274122	5.83687	1.90033	1.10945	3.96133
Heart_State3	0.33	P<0.001			Liver	0.444927	0.502523	0.249781	6.33355	1.89608	1.6557	0.922038
Heart_State4	6.06	P<0.001			Lung	2.08041	1.47379	0.291685	5.05753	2.27842	0.925663	6.29126
Heart_State5	1.64	P<0.001			MG	0.78281	0.642461	0.234635	6.42204	1.79074	2.00217	1.28536
Heart_State6	0.77	P<0.001			Spleen	0.815482	0.585538	0.234682	5.48607	2.23596	0.819079	5.25395
Heart_State7	5.54	P<0.001				1.68887	0.895068	0.268499	5.86593	1.95628	1.21393	3.87638
Kidney_State1	2.1	P<0.001
Kidney_State2	0.89	P=0.06
Kidney_State3	0.27	P<0.001
Kidney_State4	5.84	P<0.001
Kidney_State5	1.9	P<0.001
Kidney_State6	1.11	P=0.009
Kidney_State7	3.96	P<0.001
Liver_State1	0.44	P<0.001
Liver_State2	0.5	P<0.001
Liver_State3	0.25	P<0.001
Liver_State4	6.33	P<0.001
Liver_State5	1.9	P<0.001
Liver_State6	1.66	P<0.001
Liver_State7	0.92	P=0.51
Lung_State1	2.08	P<0.001
Lung_State2	1.47	P<0.001
Lung_State3	0.29	P<0.001
Lung_State4	5.06	P<0.001
Lung_State5	2.28	P<0.001
Lung_State6	0.93	P=0.03
Lung_State7	6.29	P<0.001
MG_State1	0.78	P<0.001
MG_State2	0.64	P<0.001
MG_State3	0.23	P<0.001
MG_State4	6.42	P<0.001
MG_State5	1.79	P<0.001
MG_State6	2	P<0.001
MG_State7	1.29	P=0.35
Spleen_State1	0.82	P=0.02
Spleen_State2	0.59	P<0.001
Spleen_State3	0.23	P<0.001
Spleen_State4	5.49	P<0.001
Spleen_State5	2.24	P<0.001
Spleen_State6	0.82	P<0.001
Spleen_State7	5.25	P<0.001

## Sheet: QTL Fat yield
Sample	Enrichment	Significance				State1	State2	State3	State4	State5	State6	State7
Heart_State1	3.55	P<0.001			Heart	3.54771	1.49254	0.458134	4.99297	1.38601	0.729182	4.1493
Heart_State2	1.49	P<0.001			Kidney	2.109	1.14484	0.419967	4.90413	1.6777	0.92806	2.79998
Heart_State3	0.46	P<0.001			Liver	0.571933	0.68422	0.375872	5.32455	2.02312	1.51675	1.08888
Heart_State4	4.99	P<0.001			Lung	1.94182	1.61457	0.417465	4.03445	2.25626	0.914931	4.97313
Heart_State5	1.39	P<0.001			MG	1.02625	0.813398	0.391489	5.31172	1.80042	1.5213	1.77094
Heart_State6	0.73	P<0.001			Spleen	1.03089	0.772557	0.352278	4.07679	2.09438	0.872307	5.15604
Heart_State7	4.15	P<0.001				1.7046	1.08702	0.402534	4.7741	1.87298	1.08042	3.32305
Kidney_State1	2.11	P<0.001
Kidney_State2	1.14	P=0.008
Kidney_State3	0.42	P<0.001
Kidney_State4	4.9	P<0.001
Kidney_State5	1.68	P<0.001
Kidney_State6	0.93	P=0.03
Kidney_State7	2.8	P<0.001
Liver_State1	0.57	P<0.001
Liver_State2	0.68	P<0.001
Liver_State3	0.38	P<0.001
Liver_State4	5.32	P<0.001
Liver_State5	2.02	P<0.001
Liver_State6	1.52	P<0.001
Liver_State7	1.09	P=0.42
Lung_State1	1.94	P<0.001
Lung_State2	1.61	P<0.001
Lung_State3	0.42	P<0.001
Lung_State4	4.03	P<0.001
Lung_State5	2.26	P<0.001
Lung_State6	0.91	P=0.005
Lung_State7	4.97	P<0.001
MG_State1	1.03	P=0.33
MG_State2	0.81	P<0.001
MG_State3	0.39	P<0.001
MG_State4	5.31	P<0.001
MG_State5	1.8	P<0.001
MG_State6	1.52	P<0.001
MG_State7	1.77	P=0.06
Spleen_State1	1.03	P=0.35
Spleen_State2	0.77	P<0.001
Spleen_State3	0.35	P<0.001
Spleen_State4	4.08	P<0.001
Spleen_State5	2.09	P<0.001
Spleen_State6	0.87	P<0.001
Spleen_State7	5.16	P<0.001

## Sheet: QTL Milk Yield
Sample	Enrichment	Significance				State1	State2	State3	State4	State5	State6	State7
Heart_State1	2.95	P<0.001			Heart	2.95452	1.50187	0.582933	3.90041	1.1884	0.831793	3.20627
Heart_State2	1.5	P<0.001			Kidney	1.91114	1.18103	0.551444	3.77223	1.50261	1.00798	2.54535
Heart_State3	0.58	P<0.001			Liver	0.813453	0.849026	0.502832	4.13641	1.86871	1.56016	1.01564
Heart_State4	3.9	P<0.001			Lung	1.78876	1.51665	0.571511	3.28982	1.91496	0.887558	3.79132
Heart_State5	1.19	P<0.001			MG	1.14545	0.976247	0.5413	4.12593	1.58602	1.36037	1.48664
Heart_State6	0.83	P<0.001			Spleen	1.13846	0.980448	0.501779	3.38633	1.86488	0.931691	3.53139
Heart_State7	3.21	P<0.001				1.6253	1.16755	0.541967	3.76852	1.65426	1.09659	2.5961
Kidney_State1	1.91	P<0.001
Kidney_State2	1.18	P<0.001
Kidney_State3	0.55	P<0.001
Kidney_State4	3.77	P<0.001
Kidney_State5	1.5	P<0.001
Kidney_State6	1.01	P=0.41
Kidney_State7	2.55	P<0.001
Liver_State1	0.81	P<0.001
Liver_State2	0.85	P<0.001
Liver_State3	0.5	P<0.001
Liver_State4	4.14	P<0.001
Liver_State5	1.87	P<0.001
Liver_State6	1.56	P<0.001
Liver_State7	1.02	P=0.51
Lung_State1	1.79	P<0.001
Lung_State2	1.52	P<0.001
Lung_State3	0.57	P<0.001
Lung_State4	3.29	P<0.001
Lung_State5	1.91	P<0.001
Lung_State6	0.89	P<0.001
Lung_State7	3.79	P<0.001
MG_State1	1.15	P<0.001
MG_State2	0.98	P=0.33
MG_State3	0.54	P<0.001
MG_State4	4.13	P<0.001
MG_State5	1.59	P<0.001
MG_State6	1.36	P<0.001
MG_State7	1.49	P=0.12
Spleen_State1	1.14	P=0.02
Spleen_State2	0.98	P=0.35
Spleen_State3	0.5	P<0.001
Spleen_State4	3.39	P<0.001
Spleen_State5	1.86	P<0.001
Spleen_State6	0.93	P<0.001
Spleen_State7	3.53	P<0.001

[truncated: 2 more sheets: QTL Fat percentage, QTL Protein percentage]
